# Supplementary material for: Cross-national variation in the prevalence and correlates of current use of reusable menstrual materials: Analysis of 42 cross-sectional surveys in low-income, lower-middle-income, and upper-middle-income countries
Source: PLoS One. 2024 Oct 7;19(10):e0310451. doi: 10.1371/journal.pone.0310451 (PMC11458041; doi:10.1371/journal.pone.0310451)
Supplement: S1 Dataset — (XLSX) [file pone.0310451.s006.xlsx]

## Sheet: Combined excel
HH2	HH6	WAGE	MSTATUS	windex5	welevel	Continent	Eco_Class	UN17	UN19	GDP	wmweight	Country
24	1	1	3	5	2	4	1	1	1	685	1.07784	21
4	1	1	3	5	2	4	1	1	0	685	1.79445	21
10	1	1	3	5	2	4	1	1	0	685	1.14274	21
10	1	3	2	5	2	4	1	1	1	685	2.02747	21
8	1	4	1	1	1	4	1	1	0	685	0.303279	21
9	1	1	1	5	1	4	1	1	1	685	0.770258	21
14	1	2	1	5	1	4	1	1	1	685	1.35639	21
13	1	4	1	5	1	4	1	1	1	685	1.26165	21
1	1	2	1	5	1	4	1	1	0	685	2.31719	21
18	1	3	1	5	1	4	1	1	0	685	0.502914	21
10	1	4	1	5	1	4	1	1	0	685	1.04036	21
18	1	1	3	3	1	4	1	2	0	685	0.39784	21
12	1	1	3	5	2	4	1	2	0	685	1.0743	21
22	1	2	3	5	1	4	1	2	0	685	1.04047	21
25	1	5	1	1	1	4	1	2	1	685	1.0743	21
5	1	1	1	5	1	4	1	2	1	685	1.1685	21
2	1	3	1	5	1	4	1	2	1	685	0.124311	21
24	1	6	1	5	1	4	1	2	1	685	1.0821	21
12	1	6	1	5	1	4	1	2	0	685	1.0743	21
1	1	1	3	1	2	4	2	1	1	1987	0.856544	25
4	1	1	3	1	2	4	2	1	1	1987	0.856544	25
6	1	1	3	1	2	4	2	1	1	1987	0.856544	25
27	1	1	3	1	2	4	2	1	1	1987	0.988783	25
8	1	1	3	1	2	4	2	1	1	1987	0.79309	25
14	1	1	3	1	2	4	2	1	1	1987	0.79309	25
12	1	1	3	1	2	4	2	1	1	1987	0.896142	25
13	1	1	3	1	2	4	2	1	1	1987	1.03307	25
13	1	1	3	1	2	4	2	1	1	1987	1.03307	25
28	1	1	3	1	2	4	2	1	1	1987	0.754064	25
1	1	1	3	1	2	4	2	1	1	1987	2.65227	25
26	1	1	3	1	2	4	2	1	1	1987	1.09356	25
14	1	1	3	1	2	4	2	1	1	1987	1.81473	25
20	1	1	3	1	2	4	2	1	1	1987	1.53878	25
5	1	1	3	1	2	4	2	1	1	1987	1.62311	25
4	1	1	3	1	2	4	2	1	1	1987	1.77102	25
24	1	1	3	1	2	4	2	1	1	1987	1.13285	25
24	1	1	3	1	2	4	2	1	1	1987	1.13285	25
21	1	1	3	1	2	4	2	1	1	1987	0.622775	25
1	1	1	3	1	2	4	2	1	1	1987	0.593383	25
25	1	1	3	1	2	4	2	1	1	1987	0.593383	25
27	1	1	3	1	2	4	2	1	1	1987	0.593383	25
11	1	1	3	1	2	4	2	1	1	1987	0.583522	25
14	1	2	3	1	2	4	2	1	1	1987	1.03428	25
19	1	2	3	1	2	4	2	1	1	1987	0.988783	25
3	1	2	3	1	2	4	2	1	1	1987	1.65068	25
10	1	2	3	1	2	4	2	1	1	1987	1.03693	25
27	1	2	3	1	2	4	2	1	1	1987	2.15908	25
1	1	2	3	1	2	4	2	1	1	1987	0.593383	25
2	1	2	3	1	2	4	2	1	1	1987	0.590636	25
25	1	2	3	1	2	4	2	1	1	1987	0.583522	25
4	1	3	3	1	2	4	2	1	1	1987	1.81337	25
12	1	3	3	1	2	4	2	1	1	1987	1.36256	25
12	1	6	3	1	2	4	2	1	1	1987	0.583522	25
23	1	1	3	1	1	4	2	1	1	1987	0.424486	25
19	1	1	3	1	1	4	2	1	1	1987	2.10064	25
9	1	1	3	1	1	4	2	1	1	1987	2.65227	25
23	1	1	3	1	1	4	2	1	1	1987	1.21178	25
26	1	1	3	1	1	4	2	1	1	1987	1.21178	25
16	1	1	3	1	1	4	2	1	1	1987	1.29886	25
1	1	2	3	1	1	4	2	1	1	1987	1.64941	25
21	1	2	3	1	1	4	2	1	1	1987	1.03307	25
5	1	3	3	1	1	4	2	1	1	1987	0.555828	25
14	1	4	3	1	1	4	2	1	1	1987	0.79309	25
5	1	4	3	1	1	4	2	1	1	1987	0.918872	25
23	1	4	3	1	1	4	2	1	1	1987	0.622775	25
11	1	4	3	1	1	4	2	1	1	1987	0.583522	25
27	1	5	3	1	1	4	2	1	1	1987	0.988783	25
19	1	5	3	1	1	4	2	1	1	1987	2.10064	25
3	1	5	3	1	1	4	2	1	1	1987	0.555828	25
16	1	5	3	1	1	4	2	1	1	1987	2.10064	25
26	1	5	3	1	1	4	2	1	1	1987	1.21178	25
24	1	5	3	1	1	4	2	1	1	1987	1.7074	25
20	1	5	3	1	1	4	2	1	1	1987	1.53878	25
11	1	5	3	1	1	4	2	1	1	1987	1.62311	25
13	1	5	3	1	1	4	2	1	1	1987	0.593383	25
9	1	6	3	1	1	4	2	1	1	1987	1.09356	25
28	1	6	3	1	1	4	2	1	1	1987	2.94633	25
19	1	6	3	1	1	4	2	1	1	1987	0.655136	25
23	1	7	3	1	1	4	2	1	1	1987	1.96368	25
8	1	2	3	2	3	4	2	1	1	1987	1.41302	25
1	1	1	3	2	2	4	2	1	1	1987	0.988783	25
15	1	1	3	2	2	4	2	1	1	1987	2.10064	25
26	1	1	3	2	2	4	2	1	1	1987	0.896142	25
28	1	1	3	2	2	4	2	1	1	1987	0.896142	25
4	1	1	3	2	2	4	2	1	1	1987	1.37702	25
14	1	1	3	2	2	4	2	1	1	1987	1.81337	25
11	1	1	3	2	2	4	2	1	1	1987	1.03428	25
9	1	1	3	2	2	4	2	1	1	1987	0.754064	25
12	1	1	3	2	2	4	2	1	1	1987	1.68641	25
4	1	1	3	2	2	4	2	1	1	1987	1.7074	25
23	1	1	3	2	2	4	2	1	1	1987	1.7074	25
21	1	1	3	2	2	4	2	1	1	1987	1.77102	25
5	1	1	3	2	2	4	2	1	1	1987	0.751615	25
6	1	1	3	2	2	4	2	1	1	1987	0.751615	25
6	1	1	3	2	2	4	2	1	1	1987	0.751615	25
20	1	1	3	2	2	4	2	1	1	1987	0.548632	25
26	1	1	3	2	2	4	2	1	1	1987	0.548632	25
7	1	1	3	2	2	4	2	1	1	1987	0.622775	25
27	1	1	3	2	2	4	2	1	1	1987	0.787282	25
28	1	1	3	2	2	4	2	1	1	1987	0.590636	25
1	1	1	3	2	2	4	2	1	1	1987	0.655136	25
7	1	1	3	2	2	4	2	1	1	1987	0.655136	25
9	1	1	3	2	2	4	2	1	1	1987	0.655136	25
17	1	1	3	2	2	4	2	1	1	1987	0.655136	25
24	1	1	3	2	2	4	2	1	1	1987	0.607393	25
7	1	1	3	2	2	4	2	1	1	1987	0.486694	25
1	1	1	3	2	2	4	2	1	1	1987	0.280491	25
2	1	1	3	2	2	4	2	1	1	1987	0.280491	25
14	1	2	3	2	2	4	2	1	1	1987	2.65227	25
7	1	2	3	2	2	4	2	1	1	1987	0.896142	25
4	1	2	3	2	2	4	2	1	1	1987	1.37702	25
4	1	2	3	2	2	4	2	1	1	1987	1.37702	25
6	1	2	3	2	2	4	2	1	1	1987	1.03307	25
20	1	2	3	2	2	4	2	1	1	1987	2.65227	25
16	1	2	3	2	2	4	2	1	1	1987	1.39469	25
1	1	2	3	2	2	4	2	1	1	1987	0.590636	25
5	1	2	3	2	2	4	2	1	1	1987	0.607393	25
9	1	3	3	2	2	4	2	1	1	1987	1.01005	25
20	1	3	3	2	2	4	2	1	1	1987	1.64941	25
15	1	5	3	2	2	4	2	1	1	1987	2.10064	25
17	1	1	3	2	2	4	2	1	0	1987	0.470022	25
12	1	1	3	2	1	4	2	1	1	1987	0.856544	25
8	1	1	3	2	1	4	2	1	1	1987	0.555828	25
19	1	1	3	2	1	4	2	1	1	1987	0.896142	25
14	1	1	3	2	1	4	2	1	1	1987	1.09356	25
18	1	1	3	2	1	4	2	1	1	1987	1.09356	25
16	1	1	3	2	1	4	2	1	1	1987	0.607393	25
7	1	1	3	2	1	4	2	1	1	1987	0.486694	25
3	1	3	3	2	1	4	2	1	1	1987	2.10064	25
20	1	3	3	2	1	4	2	1	1	1987	0.590636	25
22	1	3	3	2	1	4	2	1	1	1987	0.424486	25
21	1	3	3	2	1	4	2	1	1	1987	2.10064	25
20	1	3	3	2	1	4	2	1	1	1987	0.676986	25
6	1	3	3	2	1	4	2	1	1	1987	0.593383	25
11	1	4	3	2	1	4	2	1	1	1987	0.424486	25
26	1	4	3	2	1	4	2	1	1	1987	2.10064	25
8	1	4	3	2	1	4	2	1	1	1987	0.896142	25
17	1	4	3	2	1	4	2	1	1	1987	1.12678	25
19	1	4	3	2	1	4	2	1	1	1987	2.15908	25
24	1	6	3	2	1	4	2	1	1	1987	0.777094	25
26	1	6	3	2	1	4	2	1	1	1987	0.896142	25
18	1	7	3	2	1	4	2	1	1	1987	1.65068	25
8	1	2	3	3	3	4	2	1	1	1987	0.856544	25
7	1	2	3	3	3	4	2	1	1	1987	1.68641	25
20	1	1	3	3	2	4	2	1	1	1987	0.856544	25
1	1	1	3	3	2	4	2	1	1	1987	0.555828	25
2	1	1	3	3	2	4	2	1	1	1987	0.896142	25
2	1	1	3	3	2	4	2	1	1	1987	0.935348	25
26	1	1	3	3	2	4	2	1	1	1987	1.33125	25
1	1	1	3	3	2	4	2	1	1	1987	1.03307	25
2	1	1	3	3	2	4	2	1	1	1987	1.03693	25
28	1	1	3	3	2	4	2	1	1	1987	1.81337	25
28	1	1	3	3	2	4	2	1	1	1987	1.81337	25
17	1	1	3	3	2	4	2	1	1	1987	1.17284	25
22	1	1	3	3	2	4	2	1	1	1987	1.17284	25
5	1	1	3	3	2	4	2	1	1	1987	1.12678	25
27	1	1	3	3	2	4	2	1	1	1987	1.7074	25
3	1	1	3	3	2	4	2	1	1	1987	2.15908	25
26	1	1	3	3	2	4	2	1	1	1987	2.15908	25
9	1	1	3	3	2	4	2	1	1	1987	0.918872	25
8	1	1	3	3	2	4	2	1	1	1987	1.53878	25
24	1	1	3	3	2	4	2	1	1	1987	1.31117	25
4	1	1	3	3	2	4	2	1	1	1987	1.41302	25
12	1	1	3	3	2	4	2	1	1	1987	0.751615	25
16	1	1	3	3	2	4	2	1	1	1987	0.622775	25
18	1	1	3	3	2	4	2	1	1	1987	0.606257	25
4	1	1	3	3	2	4	2	1	1	1987	0.470022	25
11	1	1	3	3	2	4	2	1	1	1987	0.470022	25
20	1	1	3	3	2	4	2	1	1	1987	0.486694	25
31	1	1	3	3	2	4	2	1	1	1987	1.58965	25
22	1	2	3	3	2	4	2	1	1	1987	0.777094	25
16	1	2	3	3	2	4	2	1	1	1987	0.635674	25
27	1	2	3	3	2	4	2	1	1	1987	0.881864	25
12	1	3	3	3	2	4	2	1	1	1987	1.33125	25
22	1	4	3	3	2	4	2	1	1	1987	2.10064	25
9	1	5	3	3	2	4	2	1	1	1987	0.79309	25
8	1	1	3	3	2	4	2	1	0	1987	0.470022	25
16	1	1	3	3	1	4	2	1	1	1987	0.896142	25
25	1	1	3	3	1	4	2	1	1	1987	1.03307	25
7	1	1	3	3	1	4	2	1	1	1987	0.754064	25
20	1	1	3	3	1	4	2	1	1	1987	0.635674	25
14	1	1	3	3	1	4	2	1	1	1987	0.881864	25
24	1	1	3	3	1	4	2	1	1	1987	0.470022	25
18	1	2	3	3	1	4	2	1	1	1987	1.12678	25
31	1	4	3	3	1	4	2	1	1	1987	2.94633	25
37	1	4	3	3	1	4	2	1	1	1987	2.94633	25
9	1	4	3	3	1	4	2	1	1	1987	0.918872	25
20	1	4	3	3	1	4	2	1	1	1987	1.4894	25
1	1	4	3	3	1	4	2	1	1	1987	0.470022	25
12	1	4	3	3	1	4	2	1	1	1987	0.593383	25
20	1	5	3	3	1	4	2	1	1	1987	0.856544	25
6	1	5	3	3	1	4	2	1	1	1987	0.470022	25
19	1	6	3	3	1	4	2	1	1	1987	1.09356	25
19	1	6	3	3	1	4	2	1	1	1987	1.96368	25
25	1	6	3	3	1	4	2	1	1	1987	2.96072	25
37	1	6	3	3	1	4	2	1	1	1987	1.26208	25
26	1	7	3	3	1	4	2	1	1	1987	2.65227	25
8	1	3	3	3	1	4	2	1	0	1987	0.661084	25
23	1	2	3	4	3	4	2	1	1	1987	1.29886	25
21	1	3	3	4	3	4	2	1	1	1987	0.590636	25
7	1	1	3	4	2	4	2	1	1	1987	0.424486	25
5	1	1	3	4	2	4	2	1	1	1987	1.65068	25
2	1	1	3	4	2	4	2	1	1	1987	1.49618	25
10	1	1	3	4	2	4	2	1	1	1987	1.81337	25
27	1	1	3	4	2	4	2	1	1	1987	1.81337	25
24	1	1	3	4	2	4	2	1	1	1987	1.03428	25
13	1	1	3	4	2	4	2	1	1	1987	1.09356	25
10	1	1	3	4	2	4	2	1	1	1987	1.96368	25
20	1	1	3	4	2	4	2	1	1	1987	2.15908	25
29	1	1	3	4	2	4	2	1	1	1987	0.918872	25
11	1	1	3	4	2	4	2	1	1	1987	1.26208	25
4	1	1	3	4	2	4	2	1	1	1987	1.53878	25
4	1	1	3	4	2	4	2	1	1	1987	1.13285	25
6	1	1	3	4	2	4	2	1	1	1987	1.65323	25
17	1	1	3	4	2	4	2	1	1	1987	0.661084	25
9	1	1	3	4	2	4	2	1	1	1987	0.606257	25
24	1	1	3	4	2	4	2	1	1	1987	0.606257	25
20	1	1	3	4	2	4	2	1	1	1987	0.660062	25
20	1	1	3	4	2	4	2	1	1	1987	0.660062	25
21	1	1	3	4	2	4	2	1	1	1987	0.590636	25
10	1	2	3	4	2	4	2	1	1	1987	0.754064	25
28	1	2	3	4	2	4	2	1	1	1987	1.21178	25
6	1	2	3	4	2	4	2	1	1	1987	1.77102	25
28	1	2	3	4	2	4	2	1	1	1987	0.635674	25
10	1	2	3	4	2	4	2	1	1	1987	0.787282	25
19	1	3	3	4	2	4	2	1	1	1987	1.7074	25
2	1	3	3	4	2	4	2	1	1	1987	0.918872	25
5	1	4	3	4	2	4	2	1	1	1987	1.65068	25
5	1	5	3	4	2	4	2	1	1	1987	1.81473	25
1	1	5	3	4	2	4	2	1	1	1987	2.94633	25
16	1	5	3	4	2	4	2	1	1	1987	1.53878	25
6	1	7	3	4	2	4	2	1	1	1987	0.424486	25
1	1	1	3	4	1	4	2	1	1	1987	0.899992	25
17	1	3	3	4	1	4	2	1	1	1987	0.856544	25
21	1	4	3	4	1	4	2	1	1	1987	0.777094	25
15	1	4	3	4	1	4	2	1	1	1987	1.64941	25
17	1	4	3	4	1	4	2	1	1	1987	1.7074	25
7	1	6	3	4	1	4	2	1	1	1987	0.424486	25
26	1	6	3	4	1	4	2	1	1	1987	0.635674	25
19	1	6	3	4	1	4	2	1	1	1987	0.470022	25
20	1	3	3	5	3	4	2	1	1	1987	1.09356	25
3	1	1	3	5	2	4	2	1	1	1987	0.79309	25
27	1	1	3	5	2	4	2	1	1	1987	0.896142	25
20	1	1	3	5	2	4	2	1	1	1987	1.33125	25
12	1	1	3	5	2	4	2	1	1	1987	0.899992	25
3	1	1	3	5	2	4	2	1	1	1987	1.03693	25
11	1	1	3	5	2	4	2	1	1	1987	1.81337	25
8	1	1	3	5	2	4	2	1	1	1987	1.03428	25
21	1	1	3	5	2	4	2	1	1	1987	1.01005	25
28	1	1	3	5	2	4	2	1	1	1987	1.68641	25
17	1	1	3	5	2	4	2	1	1	1987	1.96368	25
22	1	1	3	5	2	4	2	1	1	1987	0.918872	25
34	1	1	3	5	2	4	2	1	1	1987	2.00046	25
11	1	1	3	5	2	4	2	1	1	1987	1.53795	25
13	1	1	3	5	2	4	2	1	1	1987	1.13285	25
2	1	1	3	5	2	4	2	1	1	1987	1.76126	25
13	1	1	3	5	2	4	2	1	1	1987	1.76126	25
3	1	1	3	5	2	4	2	1	1	1987	0.470022	25
1	1	1	3	5	2	4	2	1	1	1987	0.278409	25
23	1	1	3	5	2	4	2	1	1	1987	0.278409	25
1	1	2	3	5	2	4	2	1	1	1987	1.26208	25
8	1	2	3	5	2	4	2	1	1	1987	1.62311	25
5	1	2	3	5	2	4	2	1	1	1987	0.606257	25
8	1	4	3	5	2	4	2	1	1	1987	1.03428	25
13	1	5	3	5	2	4	2	1	1	1987	2.96072	25
17	1	5	3	5	2	4	2	1	1	1987	1.48002	25
23	1	7	3	5	2	4	2	1	1	1987	1.7074	25
21	1	1	3	5	1	4	2	1	1	1987	0.278409	25
27	1	2	3	5	1	4	2	1	1	1987	0.896142	25
9	1	4	3	5	1	4	2	1	1	1987	0.424486	25
5	1	5	3	5	1	4	2	1	1	1987	1.53878	25
24	1	6	3	5	1	4	2	1	1	1987	0.555828	25
27	1	7	3	5	1	4	2	1	1	1987	1.48002	25
32	1	7	3	5	1	4	2	1	1	1987	0.282848	25
16	1	2	2	1	2	4	2	1	1	1987	0.856544	25
13	1	2	2	1	2	4	2	1	1	1987	1.03307	25
11	1	2	2	1	2	4	2	1	1	1987	1.36256	25
2	1	5	2	1	2	4	2	1	1	1987	1.68641	25
9	1	7	2	1	2	4	2	1	1	1987	1.33125	25
17	1	3	2	1	1	4	2	1	1	1987	1.81473	25
21	1	3	2	1	1	4	2	1	1	1987	1.31117	25
14	1	3	2	1	1	4	2	1	1	1987	1.58965	25
18	1	3	2	1	1	4	2	1	1	1987	1.41302	25
25	1	3	2	1	1	4	2	1	1	1987	0.676986	25
7	1	4	2	1	1	4	2	1	1	1987	1.01005	25
15	1	4	2	1	1	4	2	1	1	1987	0.607393	25
18	1	4	2	1	1	4	2	1	1	1987	1.4894	25
12	1	4	2	1	1	4	2	1	1	1987	1.36256	25
20	1	4	2	1	1	4	2	1	1	1987	0.661084	25
27	1	5	2	1	1	4	2	1	1	1987	1.7074	25
12	1	5	2	1	1	4	2	1	1	1987	1.13285	25
19	1	5	2	1	1	4	2	1	1	1987	0.548632	25
13	1	5	2	1	1	4	2	1	1	1987	0.661084	25
1	1	6	2	1	1	4	2	1	1	1987	1.39469	25
14	1	6	2	1	1	4	2	1	1	1987	0.896142	25
13	1	6	2	1	1	4	2	1	1	1987	1.01005	25
7	1	6	2	1	1	4	2	1	1	1987	2.15908	25
16	1	6	2	1	1	4	2	1	1	1987	2.15908	25
22	1	6	2	1	1	4	2	1	1	1987	1.29886	25
23	1	6	2	1	1	4	2	1	1	1987	0.787282	25
1	1	6	2	1	1	4	2	1	1	1987	0.593383	25
13	1	7	2	1	1	4	2	1	1	1987	0.676986	25
9	1	7	2	1	1	4	2	1	1	1987	0.935348	25
7	1	7	2	1	1	4	2	1	1	1987	1.17284	25
3	1	2	2	2	2	4	2	1	1	1987	1.37702	25
16	1	3	2	2	2	4	2	1	1	1987	0.881864	25
16	1	4	2	2	2	4	2	1	1	1987	1.03428	25
3	1	5	2	2	2	4	2	1	1	1987	0.661084	25
10	1	6	2	2	2	4	2	1	1	1987	1.01005	25
4	1	7	2	2	2	4	2	1	1	1987	0.660062	25
9	1	2	2	2	1	4	2	1	1	1987	0.754064	25
3	1	3	2	2	1	4	2	1	1	1987	1.77102	25
26	1	3	2	2	1	4	2	1	1	1987	1.81337	25
26	1	4	2	2	1	4	2	1	1	1987	0.751615	25
21	1	5	2	2	1	4	2	1	1	1987	0.661084	25
2	1	5	2	2	1	4	2	1	1	1987	1.17284	25
27	1	6	2	2	1	4	2	1	1	1987	1.33125	25
11	1	6	2	2	1	4	2	1	1	1987	1.03428	25
6	1	6	2	2	1	4	2	1	1	1987	2.65227	25
28	1	6	2	2	1	4	2	1	1	1987	0.590636	25
24	1	6	2	2	1	4	2	1	1	1987	0.655136	25
18	1	7	2	2	1	4	2	1	1	1987	1.03693	25
11	1	7	2	2	1	4	2	1	1	1987	1.12678	25
18	1	6	2	3	2	4	2	1	1	1987	1.49618	25
20	1	6	2	3	2	4	2	1	1	1987	1.01005	25
22	1	4	2	3	1	4	2	1	1	1987	1.4894	25
4	1	5	2	3	1	4	2	1	1	1987	0.899992	25
20	1	5	2	3	1	4	2	1	1	1987	0.635674	25
26	1	3	2	4	2	4	2	1	1	1987	0.590636	25
24	1	3	2	4	2	4	2	1	1	1987	1.68641	25
4	1	3	2	4	2	4	2	1	1	1987	0.661084	25
29	1	4	2	4	2	4	2	1	1	1987	0.918872	25
22	1	5	2	4	2	4	2	1	1	1987	1.96368	25
15	1	7	2	4	2	4	2	1	1	1987	0.285219	25
10	1	2	2	4	1	4	2	1	1	1987	0.754064	25
26	1	2	2	4	1	4	2	1	1	1987	1.7074	25
9	1	4	2	4	1	4	2	1	1	1987	2.10064	25
5	1	5	2	4	1	4	2	1	1	1987	1.53795	25
11	1	6	2	4	1	4	2	1	1	1987	1.26208	25
23	1	6	2	4	1	4	2	1	1	1987	1.65323	25
18	1	7	2	4	1	4	2	1	1	1987	1.96368	25
27	1	5	2	5	2	4	2	1	1	1987	1.4894	25
4	1	7	2	5	1	4	2	1	1	1987	1.01005	25
2	1	1	1	1	2	4	2	1	1	1987	1.37702	25
23	1	1	1	1	2	4	2	1	1	1987	1.33125	25
3	1	1	1	1	2	4	2	1	1	1987	1.09356	25
24	1	1	1	1	2	4	2	1	1	1987	2.15908	25
4	1	1	1	1	2	4	2	1	1	1987	1.26208	25
21	1	1	1	1	2	4	2	1	1	1987	1.13285	25
25	1	1	1	1	2	4	2	1	1	1987	2.27795	25
18	1	2	1	1	2	4	2	1	1	1987	0.470022	25
10	1	2	1	1	2	4	2	1	1	1987	0.988783	25
22	1	2	1	1	2	4	2	1	1	1987	0.79309	25
3	1	2	1	1	2	4	2	1	1	1987	0.424486	25
23	1	2	1	1	2	4	2	1	1	1987	0.896142	25
6	1	2	1	1	2	4	2	1	1	1987	1.37702	25
11	1	2	1	1	2	4	2	1	1	1987	1.33125	25
19	1	2	1	1	2	4	2	1	1	1987	1.29886	25
24	1	2	1	1	2	4	2	1	1	1987	1.29886	25
17	1	2	1	1	2	4	2	1	1	1987	1.77102	25
19	1	2	1	1	2	4	2	1	1	1987	1.39469	25
10	1	2	1	1	2	4	2	1	1	1987	0.548632	25
8	1	2	1	1	2	4	2	1	1	1987	0.787282	25
5	1	2	1	1	2	4	2	1	1	1987	0.583522	25
24	1	2	1	1	2	4	2	1	1	1987	0.583522	25
23	1	3	1	1	2	4	2	1	1	1987	1.03307	25
21	1	3	1	1	2	4	2	1	1	1987	1.65323	25
24	1	3	1	1	2	4	2	1	1	1987	0.622775	25
13	1	3	1	1	2	4	2	1	1	1987	0.486694	25
13	1	3	1	1	2	4	2	1	1	1987	0.278409	25
5	1	4	1	1	2	4	2	1	1	1987	0.424486	25
13	1	6	1	1	2	4	2	1	1	1987	0.896142	25
1	1	6	1	1	2	4	2	1	1	1987	0.935348	25
18	1	6	1	1	2	4	2	1	1	1987	0.935348	25
10	1	6	1	1	2	4	2	1	1	1987	1.09356	25
6	1	6	1	1	2	4	2	1	1	1987	0.606257	25
17	1	1	1	1	1	4	2	1	1	1987	1.03307	25
18	1	1	1	1	1	4	2	1	1	1987	1.13285	25
21	1	1	1	1	1	4	2	1	1	1987	0.751615	25
6	1	1	1	1	1	4	2	1	1	1987	0.622775	25
15	1	1	1	1	1	4	2	1	1	1987	0.660062	25
17	1	2	1	1	1	4	2	1	1	1987	0.79309	25
3	1	2	1	1	1	4	2	1	1	1987	0.856544	25
3	1	2	1	1	1	4	2	1	1	1987	0.777094	25
17	1	2	1	1	1	4	2	1	1	1987	0.424486	25
1	1	2	1	1	1	4	2	1	1	1987	0.754064	25
10	1	2	1	1	1	4	2	1	1	1987	1.17284	25
6	1	2	1	1	1	4	2	1	1	1987	1.12678	25
3	1	2	1	1	1	4	2	1	1	1987	1.21178	25
16	1	2	1	1	1	4	2	1	1	1987	1.96368	25
28	1	2	1	1	1	4	2	1	1	1987	2.15908	25
1	1	2	1	1	1	4	2	1	1	1987	1.41302	25
19	1	2	1	1	1	4	2	1	1	1987	0.751615	25
3	1	2	1	1	1	4	2	1	1	1987	0.676986	25
24	1	3	1	1	1	4	2	1	1	1987	1.81337	25
11	1	3	1	1	1	4	2	1	1	1987	0.79309	25
15	1	3	1	1	1	4	2	1	1	1987	0.424486	25
18	1	3	1	1	1	4	2	1	1	1987	0.896142	25
21	1	3	1	1	1	4	2	1	1	1987	1.65068	25
16	1	3	1	1	1	4	2	1	1	1987	1.37702	25
2	1	3	1	1	1	4	2	1	1	1987	1.33125	25
3	1	3	1	1	1	4	2	1	1	1987	1.03307	25
19	1	3	1	1	1	4	2	1	1	1987	1.81473	25
18	1	3	1	1	1	4	2	1	1	1987	1.7074	25
23	1	3	1	1	1	4	2	1	1	1987	1.62311	25
36	1	3	1	1	1	4	2	1	1	1987	2.00046	25
9	1	3	1	1	1	4	2	1	1	1987	1.39469	25
20	1	3	1	1	1	4	2	1	1	1987	1.39469	25
27	1	3	1	1	1	4	2	1	1	1987	1.39469	25
13	1	3	1	1	1	4	2	1	1	1987	1.41302	25
23	1	3	1	1	1	4	2	1	1	1987	1.41302	25
13	1	3	1	1	1	4	2	1	1	1987	0.635674	25
25	1	3	1	1	1	4	2	1	1	1987	0.622775	25
15	1	3	1	1	1	4	2	1	1	1987	0.606257	25
14	1	3	1	1	1	4	2	1	1	1987	0.470022	25
28	1	4	1	1	1	4	2	1	1	1987	1.29886	25
12	1	4	1	1	1	4	2	1	1	1987	1.76126	25
21	1	4	1	1	1	4	2	1	1	1987	0.918872	25
16	1	4	1	1	1	4	2	1	1	1987	1.29886	25
22	1	4	1	1	1	4	2	1	1	1987	1.77102	25
15	1	4	1	1	1	4	2	1	1	1987	1.58965	25
20	1	4	1	1	1	4	2	1	1	1987	0.751615	25
2	1	4	1	1	1	4	2	1	1	1987	0.470022	25
13	1	4	1	1	1	4	2	1	1	1987	0.590636	25
6	1	4	1	1	1	4	2	1	1	1987	0.655136	25
22	1	4	1	1	1	4	2	1	1	1987	0.655136	25
4	1	5	1	1	1	4	2	1	1	1987	1.36256	25
19	1	5	1	1	1	4	2	1	1	1987	0.622775	25
8	1	5	1	1	1	4	2	1	1	1987	0.79309	25
2	1	5	1	1	1	4	2	1	1	1987	1.37702	25
24	1	5	1	1	1	4	2	1	1	1987	1.03307	25
28	1	5	1	1	1	4	2	1	1	1987	0.754064	25
26	1	5	1	1	1	4	2	1	1	1987	1.09356	25
29	1	5	1	1	1	4	2	1	1	1987	1.26208	25
26	1	5	1	1	1	4	2	1	1	1987	1.31117	25
11	1	5	1	1	1	4	2	1	1	1987	1.41302	25
12	1	5	1	1	1	4	2	1	1	1987	1.41302	25
23	1	5	1	1	1	4	2	1	1	1987	0.881864	25
22	1	5	1	1	1	4	2	1	1	1987	0.661084	25
28	1	5	1	1	1	4	2	1	1	1987	0.676986	25
27	1	5	1	1	1	4	2	1	1	1987	0.593383	25
15	1	5	1	1	1	4	2	1	1	1987	0.655136	25
20	1	5	1	1	1	4	2	1	1	1987	0.583522	25
13	1	6	1	1	1	4	2	1	1	1987	1.03307	25
8	1	6	1	1	1	4	2	1	1	1987	1.01005	25
2	1	6	1	1	1	4	2	1	1	1987	0.754064	25
2	1	6	1	1	1	4	2	1	1	1987	1.62311	25
21	1	6	1	1	1	4	2	1	1	1987	0.635674	25
14	1	6	1	1	1	4	2	1	1	1987	0.751615	25
26	1	6	1	1	1	4	2	1	1	1987	0.622775	25
1	1	7	1	1	1	4	2	1	1	1987	0.856544	25
14	1	7	1	1	1	4	2	1	1	1987	1.58965	25
25	1	7	1	1	1	4	2	1	1	1987	0.754064	25
8	1	7	1	1	1	4	2	1	1	1987	1.12678	25
10	1	7	1	1	1	4	2	1	1	1987	1.12678	25
9	1	7	1	1	1	4	2	1	1	1987	1.53795	25
7	1	7	1	1	1	4	2	1	1	1987	1.36256	25
19	1	7	1	1	1	4	2	1	1	1987	1.65323	25
18	1	7	1	1	1	4	2	1	1	1987	0.751615	25
25	1	7	1	1	1	4	2	1	1	1987	0.593383	25
6	1	1	1	2	2	4	2	1	1	1987	1.81337	25
4	1	1	1	2	2	4	2	1	1	1987	1.58965	25
15	1	1	1	2	2	4	2	1	1	1987	0.470022	25
17	1	1	1	2	2	4	2	1	1	1987	0.282848	25
12	1	2	1	2	2	4	2	1	1	1987	0.777094	25
21	1	2	1	2	2	4	2	1	1	1987	1.03693	25
12	1	2	1	2	2	4	2	1	1	1987	1.17284	25
26	1	2	1	2	2	4	2	1	1	1987	1.4894	25
12	1	2	1	2	2	4	2	1	1	1987	0.470022	25
21	1	2	1	2	2	4	2	1	1	1987	0.593383	25
11	1	3	1	2	2	4	2	1	1	1987	1.65068	25
7	1	3	1	2	2	4	2	1	1	1987	1.33125	25
9	1	3	1	2	2	4	2	1	1	1987	1.03307	25
2	1	3	1	2	2	4	2	1	1	1987	1.41302	25
5	1	3	1	2	2	4	2	1	1	1987	0.881864	25
18	1	4	1	2	2	4	2	1	1	1987	1.33125	25
13	1	4	1	2	2	4	2	1	1	1987	2.65227	25
4	1	5	1	2	2	4	2	1	1	1987	1.96368	25
1	1	6	1	2	2	4	2	1	1	1987	0.655136	25
27	1	6	1	2	2	4	2	1	1	1987	0.856544	25
28	1	6	1	2	2	4	2	1	1	1987	1.41302	25
18	1	7	1	2	2	4	2	1	1	1987	1.09356	25
7	1	7	1	2	2	4	2	1	0	1987	1.7074	25
2	1	1	1	2	1	4	2	1	1	1987	0.856544	25
1	1	2	1	2	1	4	2	1	1	1987	0.896142	25
21	1	2	1	2	1	4	2	1	1	1987	0.896142	25
22	1	2	1	2	1	4	2	1	1	1987	0.896142	25
4	1	2	1	2	1	4	2	1	1	1987	1.65068	25
16	1	2	1	2	1	4	2	1	1	1987	1.12678	25
12	1	2	1	2	1	4	2	1	1	1987	0.548632	25
2	1	2	1	2	1	4	2	1	1	1987	0.622775	25
9	1	2	1	2	1	4	2	1	1	1987	0.676986	25
26	1	2	1	2	1	4	2	1	1	1987	0.676986	25
19	1	2	1	2	1	4	2	1	1	1987	0.606257	25
23	1	2	1	2	1	4	2	1	1	1987	0.593383	25
21	1	3	1	2	1	4	2	1	1	1987	1.37702	25
20	1	3	1	2	1	4	2	1	1	1987	1.49618	25
13	1	3	1	2	1	4	2	1	1	1987	1.12678	25
7	1	3	1	2	1	4	2	1	1	1987	1.29886	25
25	1	3	1	2	1	4	2	1	1	1987	0.548632	25
2	1	3	1	2	1	4	2	1	1	1987	0.676986	25
16	1	4	1	2	1	4	2	1	1	1987	1.01005	25
20	1	4	1	2	1	4	2	1	1	1987	1.17284	25
28	1	4	1	2	1	4	2	1	1	1987	0.896142	25
3	1	4	1	2	1	4	2	1	1	1987	1.33125	25
24	1	4	1	2	1	4	2	1	1	1987	1.33125	25
25	1	4	1	2	1	4	2	1	1	1987	1.49618	25
3	1	4	1	2	1	4	2	1	1	1987	0.754064	25
14	1	4	1	2	1	4	2	1	1	1987	1.09356	25
14	1	4	1	2	1	4	2	1	1	1987	1.96368	25
4	1	4	1	2	1	4	2	1	1	1987	1.29886	25
21	1	4	1	2	1	4	2	1	1	1987	1.29886	25
9	1	4	1	2	1	4	2	1	1	1987	1.77102	25
25	1	4	1	2	1	4	2	1	1	1987	1.41302	25
27	1	4	1	2	1	4	2	1	1	1987	1.41302	25
6	1	4	1	2	1	4	2	1	1	1987	0.751615	25
15	1	4	1	2	1	4	2	1	1	1987	0.881864	25
27	1	4	1	2	1	4	2	1	1	1987	0.548632	25
3	1	4	1	2	1	4	2	1	1	1987	0.622775	25
16	1	4	1	2	1	4	2	1	1	1987	0.787282	25
9	1	4	1	2	1	4	2	1	1	1987	0.470022	25
23	1	4	1	2	1	4	2	1	1	1987	0.470022	25
10	1	4	1	2	1	4	2	1	1	1987	0.593383	25
24	1	4	1	2	1	4	2	1	1	1987	0.593383	25
16	1	4	1	2	1	4	2	1	1	1987	0.607393	25
28	1	4	1	2	1	4	2	1	1	1987	0.583522	25
1	1	4	1	2	1	4	2	1	1	1987	0.280491	25
13	1	5	1	2	1	4	2	1	1	1987	2.10064	25
13	1	5	1	2	1	4	2	1	1	1987	0.424486	25
4	1	5	1	2	1	4	2	1	1	1987	1.37702	25
16	1	5	1	2	1	4	2	1	1	1987	1.03307	25
20	1	5	1	2	1	4	2	1	1	1987	1.03307	25
22	1	5	1	2	1	4	2	1	1	1987	1.03307	25
5	1	5	1	2	1	4	2	1	1	1987	0.899992	25
23	1	5	1	2	1	4	2	1	1	1987	2.65227	25
2	1	5	1	2	1	4	2	1	1	1987	1.21178	25
20	1	5	1	2	1	4	2	1	1	1987	2.96072	25
13	1	5	1	2	1	4	2	1	1	1987	1.53878	25
17	1	5	1	2	1	4	2	1	1	1987	1.29886	25
7	1	5	1	2	1	4	2	1	1	1987	0.635674	25
7	1	5	1	2	1	4	2	1	1	1987	0.622775	25
19	1	5	1	2	1	4	2	1	1	1987	0.676986	25
7	1	5	1	2	1	4	2	1	1	1987	0.486694	25
6	1	6	1	2	1	4	2	1	1	1987	1.03307	25
3	1	6	1	2	1	4	2	1	1	1987	1.12678	25
5	1	6	1	2	1	4	2	1	1	1987	2.15908	25
20	1	6	1	2	1	4	2	1	1	1987	1.76126	25
10	1	6	1	2	1	4	2	1	1	1987	1.39469	25
11	1	6	1	2	1	4	2	1	1	1987	1.39469	25
4	1	6	1	2	1	4	2	1	1	1987	0.606257	25
7	1	6	1	2	1	4	2	1	1	1987	0.655136	25
9	1	6	1	2	1	4	2	1	1	1987	0.655136	25
17	1	6	1	2	1	4	2	1	1	1987	0.655136	25
24	1	6	1	2	1	4	2	1	1	1987	0.655136	25
19	1	6	1	2	1	4	2	1	1	1987	0.486694	25
12	1	7	1	2	1	4	2	1	1	1987	1.37702	25
25	1	7	1	2	1	4	2	1	1	1987	1.77102	25
10	1	7	1	2	1	4	2	1	1	1987	0.777094	25
7	1	7	1	2	1	4	2	1	1	1987	1.03307	25
28	1	7	1	2	1	4	2	1	1	1987	1.03307	25
6	1	7	1	2	1	4	2	1	1	1987	1.01005	25
14	1	7	1	2	1	4	2	1	1	1987	0.754064	25
28	1	7	1	2	1	4	2	1	1	1987	2.65227	25
37	1	7	1	2	1	4	2	1	1	1987	2.00046	25
4	1	7	1	2	1	4	2	1	1	1987	1.58965	25
16	1	7	1	2	1	4	2	1	1	1987	1.39469	25
10	1	7	1	2	1	4	2	1	1	1987	0.607393	25
18	1	7	1	2	1	4	2	1	1	1987	0.583522	25
22	1	7	1	2	1	4	2	1	1	1987	0.486694	25
17	1	4	1	2	1	4	2	1	0	1987	0.660062	25
12	1	5	1	2	1	4	2	1	0	1987	0.660062	25
17	1	5	1	2	1	4	2	1	0	1987	0.470022	25
3	1	4	1	3	3	4	2	1	1	1987	1.53878	25
12	1	4	1	3	3	4	2	1	1	1987	0.751615	25
2	1	1	1	3	2	4	2	1	1	1987	0.896142	25
8	1	1	1	3	2	4	2	1	1	1987	1.36256	25
6	1	1	1	3	2	4	2	1	1	1987	0.787282	25
11	1	2	1	3	2	4	2	1	1	1987	0.777094	25
13	1	2	1	3	2	4	2	1	1	1987	1.37702	25
24	1	2	1	3	2	4	2	1	1	1987	1.62311	25
13	1	2	1	3	2	4	2	1	1	1987	1.29886	25
10	1	2	1	3	2	4	2	1	1	1987	1.77102	25
2	1	2	1	3	2	4	2	1	1	1987	1.13285	25
36	1	2	1	3	2	4	2	1	1	1987	1.58965	25
4	1	2	1	3	2	4	2	1	1	1987	1.41302	25
17	1	2	1	3	2	4	2	1	1	1987	0.548632	25
26	1	3	1	3	2	4	2	1	1	1987	0.555828	25
25	1	3	1	3	2	4	2	1	1	1987	0.935348	25
6	1	3	1	3	2	4	2	1	1	1987	1.65068	25
22	1	3	1	3	2	4	2	1	1	1987	1.33125	25
9	1	3	1	3	2	4	2	1	1	1987	0.899992	25
23	1	3	1	3	2	4	2	1	1	1987	1.03693	25
4	1	3	1	3	2	4	2	1	1	1987	1.17284	25
12	1	3	1	3	2	4	2	1	1	1987	1.53795	25
1	1	3	1	3	2	4	2	1	1	1987	1.65323	25
26	1	3	1	3	2	4	2	1	1	1987	1.41302	25
10	1	3	1	3	2	4	2	1	1	1987	0.676986	25
21	1	3	1	3	2	4	2	1	1	1987	0.606257	25
13	1	4	1	3	2	4	2	1	1	1987	0.754064	25
16	1	4	1	3	2	4	2	1	1	1987	1.64941	25
1	1	4	1	3	2	4	2	1	1	1987	1.53795	25
21	1	5	1	3	2	4	2	1	1	1987	1.33125	25
22	1	5	1	3	2	4	2	1	1	1987	2.15908	25
17	1	5	1	3	2	4	2	1	1	1987	0.881864	25
8	1	5	1	3	2	4	2	1	1	1987	0.660062	25
11	1	5	1	3	2	4	2	1	1	1987	0.285219	25
21	1	6	1	3	2	4	2	1	1	1987	1.81337	25
13	1	6	1	3	2	4	2	1	1	1987	1.81473	25
28	1	6	1	3	2	4	2	1	1	1987	1.39469	25
12	1	6	1	3	2	4	2	1	1	1987	0.676986	25
20	1	6	1	3	2	4	2	1	1	1987	0.486694	25
6	1	1	1	3	1	4	2	1	1	1987	1.21178	25
2	1	2	1	3	1	4	2	1	1	1987	0.896142	25
10	1	2	1	3	1	4	2	1	1	1987	1.03307	25
9	1	2	1	3	1	4	2	1	1	1987	1.12678	25
15	1	2	1	3	1	4	2	1	1	1987	1.12678	25
38	1	2	1	3	1	4	2	1	1	1987	2.94633	25
27	1	2	1	3	1	4	2	1	1	1987	0.660062	25
6	1	3	1	3	1	4	2	1	1	1987	0.555828	25
10	1	3	1	3	1	4	2	1	1	1987	2.10064	25
28	1	3	1	3	1	4	2	1	1	1987	2.10064	25
22	1	3	1	3	1	4	2	1	1	1987	1.37702	25
2	1	3	1	3	1	4	2	1	1	1987	1.03693	25
17	1	3	1	3	1	4	2	1	1	1987	1.81337	25
1	1	3	1	3	1	4	2	1	1	1987	2.15908	25
27	1	3	1	3	1	4	2	1	1	1987	1.77102	25
2	1	3	1	3	1	4	2	1	1	1987	1.36256	25
1	1	3	1	3	1	4	2	1	1	1987	0.676986	25
6	1	3	1	3	1	4	2	1	1	1987	0.660062	25
23	1	3	1	3	1	4	2	1	1	1987	0.583522	25
18	1	4	1	3	1	4	2	1	1	1987	0.424486	25
16	1	4	1	3	1	4	2	1	1	1987	0.896142	25
24	1	4	1	3	1	4	2	1	1	1987	1.49618	25
17	1	4	1	3	1	4	2	1	1	1987	1.09356	25
15	1	4	1	3	1	4	2	1	1	1987	2.15908	25
10	1	4	1	3	1	4	2	1	1	1987	1.31117	25
14	1	4	1	3	1	4	2	1	1	1987	1.31117	25
2	1	4	1	3	1	4	2	1	1	1987	1.39469	25
9	1	4	1	3	1	4	2	1	1	1987	1.41302	25
21	1	4	1	3	1	4	2	1	1	1987	0.548632	25
28	1	4	1	3	1	4	2	1	1	1987	0.606257	25
11	1	4	1	3	1	4	2	1	1	1987	0.470022	25
4	1	5	1	3	1	4	2	1	1	1987	1.03307	25
25	1	5	1	3	1	4	2	1	1	1987	1.03307	25
28	1	5	1	3	1	4	2	1	1	1987	1.49618	25
3	1	5	1	3	1	4	2	1	1	1987	2.15908	25
26	1	5	1	3	1	4	2	1	1	1987	2.15908	25
33	1	5	1	3	1	4	2	1	1	1987	1.26208	25
16	1	5	1	3	1	4	2	1	1	1987	0.751615	25
1	1	5	1	3	1	4	2	1	1	1987	0.622775	25
18	1	5	1	3	1	4	2	1	1	1987	0.606257	25
4	1	5	1	3	1	4	2	1	1	1987	0.470022	25
44	1	5	1	3	1	4	2	1	1	1987	0.285219	25
13	1	6	1	3	1	4	2	1	1	1987	0.777094	25
2	1	6	1	3	1	4	2	1	1	1987	0.896142	25
20	1	6	1	3	1	4	2	1	1	1987	1.81337	25
16	1	6	1	3	1	4	2	1	1	1987	2.96072	25
4	1	6	1	3	1	4	2	1	1	1987	1.41302	25
8	1	6	1	3	1	4	2	1	1	1987	0.486694	25
12	1	7	1	3	1	4	2	1	1	1987	1.33125	25
15	1	7	1	3	1	4	2	1	1	1987	1.49618	25
7	1	7	1	3	1	4	2	1	1	1987	1.68641	25
9	1	7	1	3	1	4	2	1	1	1987	1.29886	25
22	1	7	1	3	1	4	2	1	1	1987	2.27795	25
22	1	7	1	3	1	4	2	1	1	1987	0.470022	25
10	1	4	1	4	3	4	2	1	1	1987	1.65068	25
10	1	5	1	4	3	4	2	1	1	1987	1.37702	25
8	1	2	1	4	2	4	2	1	1	1987	0.935348	25
2	1	2	1	4	2	4	2	1	1	1987	1.96368	25
17	1	2	1	4	2	4	2	1	1	1987	1.64941	25
17	1	2	1	4	2	4	2	1	1	1987	2.00046	25
16	1	2	1	4	2	4	2	1	1	1987	0.606257	25
25	1	2	1	4	2	4	2	1	1	1987	0.606257	25
1	1	3	1	4	2	4	2	1	1	1987	1.37702	25
16	1	3	1	4	2	4	2	1	1	1987	1.49618	25
10	1	3	1	4	2	4	2	1	1	1987	0.754064	25
33	1	3	1	4	2	4	2	1	1	1987	2.94633	25
10	1	3	1	4	2	4	2	1	1	1987	1.53878	25
15	1	3	1	4	2	4	2	1	1	1987	1.4894	25
10	1	3	1	4	2	4	2	1	1	1987	1.58965	25
22	1	3	1	4	2	4	2	1	1	1987	1.76126	25
23	1	3	1	4	2	4	2	1	1	1987	0.751615	25
28	1	3	1	4	2	4	2	1	1	1987	0.548632	25
11	1	3	1	4	2	4	2	1	1	1987	0.787282	25
25	1	3	1	4	2	4	2	1	1	1987	0.660062	25
26	1	3	1	4	2	4	2	1	1	1987	0.593383	25
13	1	3	1	4	2	4	2	1	1	1987	0.655136	25
27	1	3	1	4	2	4	2	1	1	1987	0.583522	25
15	1	4	1	4	2	4	2	1	1	1987	1.33125	25
27	1	4	1	4	2	4	2	1	1	1987	1.49618	25
13	1	4	1	4	2	4	2	1	1	1987	1.09356	25
3	1	4	1	4	2	4	2	1	1	1987	1.65323	25
22	1	4	1	4	2	4	2	1	1	1987	1.39469	25
1	1	4	1	4	2	4	2	1	1	1987	0.606257	25
4	1	5	1	4	2	4	2	1	1	1987	0.988783	25
12	1	5	1	4	2	4	2	1	1	1987	1.81473	25
10	1	5	1	4	2	4	2	1	1	1987	1.96368	25
19	1	5	1	4	2	4	2	1	1	1987	1.53878	25
19	1	5	1	4	2	4	2	1	1	1987	1.13285	25
13	1	5	1	4	2	4	2	1	1	1987	1.39469	25
18	1	5	1	4	2	4	2	1	1	1987	0.660062	25
10	1	6	1	4	2	4	2	1	1	1987	1.81337	25
9	1	6	1	4	2	4	2	1	1	1987	0.661084	25
27	1	6	1	4	2	4	2	1	1	1987	0.590636	25
10	1	6	1	4	2	4	2	1	1	1987	0.486694	25
4	1	7	1	4	2	4	2	1	1	1987	1.21178	25
17	1	7	1	4	2	4	2	1	1	1987	0.635674	25
12	1	7	1	4	2	4	2	1	1	1987	0.881864	25
16	1	7	1	4	2	4	2	1	1	1987	0.606257	25
14	1	2	1	4	1	4	2	1	1	1987	1.77102	25
17	1	2	1	4	1	4	2	1	1	1987	1.31117	25
28	1	3	1	4	1	4	2	1	1	1987	0.424486	25
7	1	3	1	4	1	4	2	1	1	1987	1.4894	25
21	1	3	1	4	1	4	2	1	1	1987	1.41302	25
24	1	3	1	4	1	4	2	1	1	1987	1.41302	25
22	1	4	1	4	1	4	2	1	1	1987	0.856544	25
28	1	4	1	4	1	4	2	1	1	1987	0.899992	25
23	1	4	1	4	1	4	2	1	1	1987	1.81337	25
14	1	4	1	4	1	4	2	1	1	1987	1.21178	25
3	1	4	1	4	1	4	2	1	1	1987	1.29886	25
18	1	4	1	4	1	4	2	1	1	1987	1.77102	25
23	1	4	1	4	1	4	2	1	1	1987	1.39469	25
11	1	4	1	4	1	4	2	1	1	1987	0.622775	25
21	1	4	1	4	1	4	2	1	1	1987	0.787282	25
36	1	4	1	4	1	4	2	1	1	1987	0.280491	25
15	1	5	1	4	1	4	2	1	1	1987	0.486694	25
11	1	5	1	4	1	4	2	1	1	1987	0.988783	25
4	1	5	1	4	1	4	2	1	1	1987	0.777094	25
26	1	5	1	4	1	4	2	1	1	1987	0.777094	25
1	1	5	1	4	1	4	2	1	1	1987	1.65068	25
27	1	5	1	4	1	4	2	1	1	1987	1.65068	25
11	1	5	1	4	1	4	2	1	1	1987	1.03307	25
16	1	5	1	4	1	4	2	1	1	1987	1.09356	25
15	1	5	1	4	1	4	2	1	1	1987	1.96368	25
20	1	5	1	4	1	4	2	1	1	1987	1.7074	25
20	1	5	1	4	1	4	2	1	1	1987	2.15908	25
15	1	5	1	4	1	4	2	1	1	1987	1.26208	25
17	1	5	1	4	1	4	2	1	1	1987	1.31117	25
9	1	5	1	4	1	4	2	1	1	1987	0.606257	25
24	1	5	1	4	1	4	2	1	1	1987	0.606257	25
1	1	5	1	4	1	4	2	1	1	1987	0.583522	25
17	1	6	1	4	1	4	2	1	1	1987	1.03693	25
25	1	6	1	4	1	4	2	1	1	1987	1.01005	25
25	1	6	1	4	1	4	2	1	1	1987	1.7074	25
16	1	6	1	4	1	4	2	1	1	1987	2.27795	25
24	1	6	1	4	1	4	2	1	1	1987	1.39469	25
19	1	6	1	4	1	4	2	1	1	1987	0.881864	25
17	1	6	1	4	1	4	2	1	1	1987	0.661084	25
14	1	6	1	4	1	4	2	1	1	1987	0.660062	25
20	1	6	1	4	1	4	2	1	1	1987	0.660062	25
9	1	6	1	4	1	4	2	1	1	1987	0.486694	25
15	1	7	1	4	1	4	2	1	1	1987	0.856544	25
18	1	7	1	4	1	4	2	1	1	1987	1.81337	25
1	1	7	1	4	1	4	2	1	1	1987	1.13285	25
15	1	7	1	4	1	4	2	1	1	1987	1.65323	25
3	1	3	1	5	3	4	2	1	1	1987	0.881864	25
26	1	4	1	5	3	4	2	1	1	1987	1.7074	25
33	1	5	1	5	3	4	2	1	1	1987	1.58965	25
13	1	5	1	5	3	4	2	1	1	1987	0.660062	25
25	1	1	1	5	2	4	2	1	1	1987	1.29886	25
15	1	2	1	5	2	4	2	1	1	1987	1.65068	25
11	1	2	1	5	2	4	2	1	1	1987	0.282848	25
41	1	3	1	5	2	4	2	1	1	1987	2.94633	25
25	1	3	1	5	2	4	2	1	1	1987	1.31117	25
11	1	3	1	5	2	4	2	1	1	1987	0.635674	25
7	1	3	1	5	2	4	2	1	1	1987	0.590636	25
7	1	3	1	5	2	4	2	1	1	1987	0.280491	25
14	1	4	1	5	2	4	2	1	1	1987	2.15908	25
5	1	4	1	5	2	4	2	1	1	1987	0.593383	25
11	1	4	1	5	2	4	2	1	1	1987	1.7074	25
3	1	4	1	5	2	4	2	1	1	1987	0.660062	25
2	1	4	1	5	2	4	2	1	1	1987	0.607393	25
28	1	4	1	5	2	4	2	1	1	1987	0.280491	25
12	1	4	1	5	2	4	2	1	1	1987	0.275229	25
25	1	5	1	5	2	4	2	1	1	1987	0.79309	25
1	1	5	1	5	2	4	2	1	1	1987	1.09356	25
12	1	5	1	5	2	4	2	1	1	1987	1.21178	25
16	1	5	1	5	2	4	2	1	1	1987	1.68641	25
17	1	5	1	5	2	4	2	1	1	1987	1.96368	25
14	1	5	1	5	2	4	2	1	1	1987	1.62311	25
4	1	5	1	5	2	4	2	1	1	1987	0.280491	25
18	1	6	1	5	2	4	2	1	1	1987	0.856544	25
3	1	6	1	5	2	4	2	1	1	1987	0.79309	25
16	1	6	1	5	2	4	2	1	1	1987	0.935348	25
11	1	6	1	5	2	4	2	1	1	1987	1.81337	25
1	1	6	1	5	2	4	2	1	1	1987	1.7074	25
12	1	6	1	5	2	4	2	1	1	1987	2.00046	25
20	1	6	1	5	2	4	2	1	1	1987	1.13285	25
24	1	6	1	5	2	4	2	1	1	1987	1.76126	25
28	1	6	1	5	2	4	2	1	1	1987	1.65323	25
7	1	7	1	5	2	4	2	1	1	1987	2.10064	25
38	1	7	1	5	2	4	2	1	1	1987	1.26208	25
27	1	7	1	5	2	4	2	1	1	1987	0.282848	25
5	1	4	1	5	1	4	2	1	1	1987	0.856544	25
12	1	4	1	5	1	4	2	1	1	1987	0.988783	25
2	1	4	1	5	1	4	2	1	1	1987	0.79309	25
3	1	4	1	5	1	4	2	1	1	1987	1.36256	25
20	1	4	1	5	1	4	2	1	1	1987	0.470022	25
9	1	4	1	5	1	4	2	1	1	1987	0.660062	25
17	1	4	1	5	1	4	2	1	1	1987	0.280491	25
4	1	5	1	5	1	4	2	1	1	1987	1.49618	25
17	1	5	1	5	1	4	2	1	1	1987	1.7074	25
11	1	5	1	5	1	4	2	1	1	1987	2.00046	25
8	1	5	1	5	1	4	2	1	1	1987	2.27795	25
12	1	5	1	5	1	4	2	1	1	1987	1.65323	25
14	1	5	1	5	1	4	2	1	1	1987	0.606257	25
24	1	5	1	5	1	4	2	1	1	1987	0.280491	25
12	1	6	1	5	1	4	2	1	1	1987	0.555828	25
16	1	6	1	5	1	4	2	1	1	1987	0.555828	25
21	1	6	1	5	1	4	2	1	1	1987	1.12678	25
28	1	6	1	5	1	4	2	1	1	1987	1.12678	25
34	1	6	1	5	1	4	2	1	1	1987	2.00046	25
9	1	6	1	5	1	4	2	1	1	1987	1.58965	25
25	1	6	1	5	1	4	2	1	1	1987	0.280491	25
19	1	7	1	5	1	4	2	1	1	1987	0.590636	25
20	1	7	1	5	1	4	2	1	1	1987	0.918872	25
28	1	7	1	5	1	4	2	1	1	1987	1.53795	25
23	1	7	1	5	1	4	2	1	1	1987	1.77102	25
26	1	7	1	5	1	4	2	1	1	1987	0.583522	25
33	1	7	1	5	1	4	2	1	1	1987	0.280491	25
18	1	2	3	1	2	4	2	2	1	1987	1.81473	25
23	1	4	3	1	2	4	2	2	1	1987	0.777094	25
17	1	4	3	1	1	4	2	2	1	1987	0.777094	25
20	1	1	3	2	2	4	2	2	1	1987	1.21178	25
31	1	1	3	2	1	4	2	2	1	1987	0.280491	25
28	1	2	3	2	1	4	2	2	1	1987	0.777094	25
16	1	1	3	3	2	4	2	2	1	1987	0.593383	25
16	1	5	3	3	1	4	2	2	1	1987	0.593383	25
9	1	1	3	4	2	4	2	2	1	1987	1.65068	25
22	1	2	3	4	2	4	2	2	1	1987	0.590636	25
22	1	1	3	5	2	4	2	2	1	1987	1.7074	25
10	1	1	3	5	2	4	2	2	1	1987	0.918872	25
38	1	1	3	5	2	4	2	2	1	1987	1.26208	25
21	1	1	3	5	2	4	2	2	1	1987	0.278409	25
8	1	1	3	5	2	4	2	2	1	1987	0.280491	25
35	1	1	3	5	2	4	2	2	1	1987	0.280491	25
12	1	4	2	1	1	4	2	2	1	1987	0.754064	25
8	1	2	2	2	1	4	2	2	1	1987	1.37702	25
6	1	5	2	2	1	4	2	2	1	1987	1.39469	25
21	1	5	2	2	1	4	2	2	1	1987	1.39469	25
28	1	5	2	2	1	4	2	2	1	1987	0.660062	25
27	1	6	2	3	2	4	2	2	1	1987	0.607393	25
8	1	7	2	3	1	4	2	2	1	1987	0.856544	25
21	1	2	1	1	2	4	2	2	1	1987	0.856544	25
2	1	2	1	1	2	4	2	2	1	1987	2.00046	25
6	1	4	1	1	2	4	2	2	1	1987	1.49618	25
19	1	5	1	1	2	4	2	2	1	1987	1.21178	25
3	1	1	1	1	1	4	2	2	1	1987	0.424486	25
20	1	3	1	1	1	4	2	2	1	1987	0.881864	25
8	1	4	1	1	1	4	2	2	1	1987	2.10064	25
25	1	5	1	1	1	4	2	2	1	1987	1.65068	25
15	1	5	1	1	1	4	2	2	1	1987	1.58965	25
22	1	5	1	1	1	4	2	2	1	1987	0.676986	25
2	1	6	1	1	1	4	2	2	1	1987	1.29886	25
20	1	2	1	2	2	4	2	2	1	1987	0.79309	25
20	1	3	1	2	1	4	2	2	1	1987	1.12678	25
12	1	4	1	2	1	4	2	2	1	1987	1.49618	25
24	1	4	1	2	1	4	2	2	1	1987	0.988783	25
1	1	4	1	2	1	4	2	2	1	1987	0.751615	25
4	1	4	1	2	1	4	2	2	1	1987	0.751615	25
19	1	6	1	2	1	4	2	2	1	1987	0.896142	25
26	1	6	1	2	1	4	2	2	1	1987	0.548632	25
10	1	7	1	2	1	4	2	2	1	1987	1.29886	25
21	1	2	1	3	2	4	2	2	1	1987	0.79309	25
25	1	4	1	3	2	4	2	2	1	1987	0.881864	25
22	1	6	1	3	2	4	2	2	1	1987	0.285219	25
16	1	2	1	3	1	4	2	2	1	1987	0.424486	25
11	1	3	1	3	1	4	2	2	1	1987	1.65323	25
5	1	4	1	3	1	4	2	2	1	1987	0.548632	25
8	1	6	1	3	1	4	2	2	1	1987	0.470022	25
26	1	6	1	3	1	4	2	2	1	1987	1.36256	25
4	1	6	1	3	1	4	2	2	1	1987	0.881864	25
22	1	5	1	4	2	4	2	2	1	1987	0.988783	25
2	1	4	1	4	1	4	2	2	1	1987	1.49618	25
27	1	4	1	4	1	4	2	2	1	1987	2.65227	25
5	1	6	1	5	2	4	2	2	1	1987	0.606257	25
12	1	6	1	5	2	4	2	2	1	1987	0.486694	25
8	1	5	1	5	1	4	2	2	1	1987	0.280491	25
21	1	6	1	5	1	4	2	2	1	1987	0.278409	25
7	1	6	3	1	2	5	2	1	1	4142	1.24914	29
19	1	1	3	2	3	5	2	1	1	4142	0.441543	29
9	1	2	3	2	3	5	2	1	0	4142	0.376411	29
10	1	5	3	2	2	5	2	1	1	4142	0.468919	29
15	1	1	3	2	2	5	2	1	0	4142	1.05866	29
22	1	1	3	2	2	5	2	1	0	4142	0.500603	29
8	1	1	3	2	2	5	2	1	0	4142	0.333664	29
23	1	3	3	2	2	5	2	1	0	4142	1.44159	29
18	1	5	3	2	2	5	2	1	0	4142	0.677783	29
25	1	2	3	2	1	5	2	1	0	4142	0.301448	29
2	1	2	3	2	1	5	2	1	0	4142	0.413419	29
18	1	7	3	2	1	5	2	1	0	4142	1.71046	29
2	1	1	3	3	3	5	2	1	1	4142	0.997378	29
1	1	2	3	3	3	5	2	1	1	4142	1.06533	29
13	1	2	3	3	3	5	2	1	1	4142	0.393733	29
10	1	1	3	3	3	5	2	1	0	4142	0.320587	29
15	1	2	3	3	3	5	2	1	0	4142	0.843194	29
1	1	3	3	3	3	5	2	1	0	4142	0.7224	29
20	1	5	3	3	3	5	2	1	0	4142	1.1372	29
17	1	7	3	3	2	5	2	1	1	4142	0.350892	29
1	1	2	3	3	2	5	2	1	0	4142	0.784032	29
6	1	5	3	3	2	5	2	1	0	4142	0.435425	29
13	1	1	3	3	1	5	2	1	1	4142	0.387576	29
19	1	4	3	4	3	5	2	1	1	4142	1.34227	29
13	1	1	3	4	3	5	2	1	0	4142	1.05866	29
14	1	4	3	4	3	5	2	1	0	4142	0.489354	29
7	1	1	3	4	2	5	2	1	1	4142	1.32828	29
3	1	1	3	4	2	5	2	1	0	4142	0.978932	29
16	1	1	3	4	2	5	2	1	0	4142	0.828327	29
20	1	1	3	4	2	5	2	1	0	4142	0.236054	29
24	1	1	3	4	2	5	2	1	0	4142	0.556851	29
14	1	3	3	4	2	5	2	1	0	4142	0.489354	29
3	1	1	3	5	3	5	2	1	0	4142	1.89643	29
2	1	2	3	5	3	5	2	1	0	4142	0.255194	29
25	1	4	3	5	3	5	2	1	0	4142	0.261574	29
14	1	1	3	5	2	5	2	1	1	4142	1.49599	29
9	1	1	3	5	2	5	2	1	0	4142	0.952355	29
8	1	2	3	5	2	5	2	1	0	4142	0.62716	29
3	1	7	2	1	1	5	2	1	0	4142	2.68115	29
15	1	4	2	4	2	5	2	1	0	4142	1.20132	29
14	1	4	1	1	3	5	2	1	0	4142	0.330157	29
14	1	3	1	1	2	5	2	1	1	4142	1.36452	29
24	1	4	1	1	2	5	2	1	0	4142	0.350892	29
24	1	6	1	1	2	5	2	1	0	4142	1.49599	29
9	1	6	1	1	2	5	2	1	0	4142	1.26932	29
7	1	3	1	1	1	5	2	1	1	4142	1.48675	29
10	1	5	1	1	1	5	2	1	1	4142	1.80923	29
22	1	4	1	1	1	5	2	1	0	4142	1.12879	29
2	1	4	1	1	1	5	2	1	0	4142	0.497791	29
9	1	3	1	2	3	5	2	1	1	4142	0.334942	29
4	1	5	1	2	3	5	2	1	0	4142	1.09059	29
3	1	4	1	2	2	5	2	1	1	4142	0.441543	29
25	1	5	1	2	2	5	2	1	1	4142	0.528727	29
25	1	6	1	2	2	5	2	1	1	4142	1.64337	29
19	1	3	1	2	2	5	2	1	0	4142	0.497791	29
9	1	4	1	2	2	5	2	1	0	4142	1.10923	29
22	1	4	1	2	1	5	2	1	1	4142	0.311018	29
4	1	3	1	2	1	5	2	1	0	4142	1.38719	29
8	1	4	1	2	1	5	2	1	0	4142	0.713079	29
9	1	4	1	2	1	5	2	1	0	4142	0.334942	29
4	1	5	1	2	1	5	2	1	0	4142	0.705583	29
15	1	7	1	2	1	5	2	1	0	4142	1.05866	29
22	1	7	1	3	2	5	2	1	1	4142	1.26932	29
18	1	3	1	3	2	5	2	1	0	4142	0.775173	29
23	1	3	1	3	2	5	2	1	0	4142	0.301785	29
25	1	3	1	3	2	5	2	1	0	4142	0.952355	29
4	1	3	1	3	2	5	2	1	0	4142	0.596224	29
14	1	4	1	3	2	5	2	1	0	4142	1.77654	29
16	1	7	1	3	2	5	2	1	0	4142	0.717588	29
3	1	5	1	3	1	5	2	1	1	4142	1.3143	29
12	1	6	1	3	1	5	2	1	0	4142	1.17383	29
16	1	3	1	4	3	5	2	1	0	4142	1.04398	29
7	1	3	1	4	3	5	2	1	0	4142	0.890341	29
1	1	4	1	4	3	5	2	1	0	4142	0.744166	29
23	1	3	1	4	2	5	2	1	1	4142	0.992717	29
1	1	6	1	4	2	5	2	1	1	4142	0.68008	29
24	1	6	1	4	2	5	2	1	1	4142	0.62716	29
6	1	4	1	4	2	5	2	1	0	4142	0.885912	29
25	1	7	1	4	2	5	2	1	0	4142	0.782988	29
5	1	7	1	4	1	5	2	1	0	4142	0.301448	29
11	1	4	1	5	3	5	2	1	0	4142	1.38719	29
22	1	5	1	5	3	5	2	1	0	4142	0.964754	29
25	1	4	1	5	2	5	2	1	1	4142	1.89643	29
2	1	7	1	5	2	5	2	1	1	4142	0.362056	29
12	1	2	1	5	2	5	2	1	0	4142	0.694657	29
12	1	4	1	5	2	5	2	1	0	4142	0.801631	29
6	1	4	1	5	2	5	2	1	0	4142	0.682644	29
13	1	5	1	5	2	5	2	1	0	4142	1.99452	29
5	1	6	1	5	2	5	2	1	0	4142	2.09261	29
1	1	7	1	5	2	5	2	1	0	4142	2.97543	29
25	1	1	3	1	2	5	2	2	0	4142	0.293473	29
25	1	3	3	1	2	5	2	2	0	4142	0.223151	29
14	1	2	3	1	1	5	2	2	1	4142	0.258384	29
5	1	3	3	2	3	5	2	2	1	4142	0.675462	29
5	1	3	3	2	3	5	2	2	1	4142	0.675462	29
24	1	1	3	2	2	5	2	2	1	4142	0.874927	29
19	1	1	3	2	2	5	2	2	1	4142	0.223151	29
6	1	3	3	2	2	5	2	2	1	4142	0.90363	29
6	1	4	3	2	2	5	2	2	1	4142	1.24307	29
22	1	1	3	2	2	5	2	2	0	4142	1.00639	29
3	1	1	3	2	2	5	2	2	0	4142	0.358867	29
3	1	3	3	2	2	5	2	2	0	4142	0.291878	29
22	1	3	3	2	2	5	2	2	0	4142	0.500603	29
9	1	3	3	2	1	5	2	2	1	4142	0.857775	29
5	1	5	3	2	1	5	2	2	0	4142	0.468919	29
22	1	5	3	2	1	5	2	2	0	4142	0.719969	29
20	1	6	3	2	1	5	2	2	0	4142	1.05797	29
4	1	1	3	3	3	5	2	2	1	4142	1.44159	29
4	1	2	3	3	3	5	2	2	1	4142	1.44159	29
5	1	2	3	3	3	5	2	2	0	4142	1.00271	29
12	1	3	3	3	3	5	2	2	0	4142	0.327288	29
18	1	3	3	3	3	5	2	2	0	4142	0.370031	29
6	1	1	3	3	2	5	2	2	1	4142	0.888527	29
22	1	2	3	3	2	5	2	2	1	4142	1.18846	29
23	1	2	3	3	2	5	2	2	1	4142	0.874927	29
8	1	3	3	3	2	5	2	2	1	4142	0.539463	29
11	1	1	3	3	2	5	2	2	0	4142	0.888527	29
21	1	2	3	3	2	5	2	2	0	4142	1.4529	29
25	1	3	3	3	2	5	2	2	0	4142	2.60486	29
17	1	1	3	3	1	5	2	2	0	4142	0.500603	29
8	1	2	3	3	1	5	2	2	0	4142	0.539463	29
7	1	3	3	3	1	5	2	2	0	4142	0.240839	29
16	1	2	3	4	3	5	2	2	1	4142	1.71114	29
10	1	2	3	4	3	5	2	2	1	4142	0.757061	29
12	1	2	3	4	3	5	2	2	1	4142	0.290283	29
12	1	1	3	4	3	5	2	2	0	4142	0.290283	29
5	1	1	3	4	2	5	2	2	1	4142	0.874927	29
14	1	2	3	4	2	5	2	2	1	4142	0.42426	29
14	1	2	3	4	2	5	2	2	1	4142	0.42426	29
3	1	4	3	4	2	5	2	2	1	4142	1.38719	29
1	1	1	3	4	2	5	2	2	0	4142	0.290283	29
1	1	1	3	4	2	5	2	2	0	4142	0.330157	29
25	1	1	3	4	2	5	2	2	0	4142	0.647555	29
11	1	1	3	4	2	5	2	2	0	4142	0.413419	29
23	1	2	3	4	2	5	2	2	0	4142	0.707195	29
23	1	6	3	4	2	5	2	2	0	4142	2.60486	29
23	1	3	3	5	3	5	2	2	1	4142	0.223151	29
19	1	2	3	5	3	5	2	2	0	4142	1.10923	29
8	1	2	3	5	3	5	2	2	0	4142	0.350892	29
22	1	3	3	5	3	5	2	2	0	4142	0.350892	29
2	1	3	3	5	3	5	2	2	0	4142	0.511853	29
2	1	4	3	5	3	5	2	2	0	4142	0.736382	29
21	1	4	3	5	3	5	2	2	0	4142	0.350892	29
1	1	1	3	5	2	5	2	2	1	4142	0.405923	29
11	1	1	3	5	2	5	2	2	1	4142	0.223151	29
17	1	1	3	5	2	5	2	2	0	4142	0.499434	29
6	1	1	3	5	2	5	2	2	0	4142	0.299853	29
11	1	6	2	1	1	5	2	2	1	4142	1.00639	29
9	1	3	2	5	2	5	2	2	0	4142	0.255194	29
2	1	3	1	1	2	5	2	2	0	4142	0.274334	29
18	1	4	1	1	2	5	2	2	0	4142	1.92665	29
15	1	4	1	1	1	5	2	2	1	4142	0.801528	29
9	1	5	1	1	1	5	2	2	0	4142	0.761884	29
9	1	4	1	2	3	5	2	2	1	4142	2.04452	29
13	1	4	1	2	2	5	2	2	1	4142	0.403525	29
24	1	5	1	2	2	5	2	2	1	4142	1.36452	29
7	1	5	1	2	2	5	2	2	1	4142	0.675462	29
21	1	7	1	2	2	5	2	2	1	4142	0.874927	29
5	1	7	1	2	2	5	2	2	1	4142	0.275928	29
14	1	2	1	2	2	5	2	2	0	4142	0.290283	29
1	1	3	1	2	2	5	2	2	0	4142	0.497791	29
13	1	4	1	2	2	5	2	2	0	4142	0.403797	29
21	1	5	1	2	2	5	2	2	0	4142	1.11182	29
23	1	6	1	2	2	5	2	2	0	4142	0.480306	29
6	1	2	1	2	1	5	2	2	1	4142	1.24307	29
19	1	2	1	2	1	5	2	2	0	4142	0.499434	29
24	1	5	1	2	1	5	2	2	0	4142	0.912489	29
6	1	5	1	2	1	5	2	2	0	4142	0.291878	29
17	1	4	1	3	3	5	2	2	0	4142	0.615911	29
17	1	6	1	3	2	5	2	2	1	4142	0.403525	29
4	1	7	1	3	2	5	2	2	1	4142	0.811461	29
21	1	5	1	3	2	5	2	2	0	4142	1.01136	29
13	1	5	1	3	2	5	2	2	0	4142	1.41746	29
6	1	5	1	3	1	5	2	2	1	4142	0.888527	29
18	1	6	1	3	1	5	2	2	0	4142	1.7002	29
20	1	7	1	3	1	5	2	2	0	4142	0.528727	29
2	1	5	1	4	3	5	2	2	1	4142	0.405923	29
15	1	6	1	4	3	5	2	2	0	4142	1.04398	29
19	1	6	1	4	2	5	2	2	0	4142	1.24914	29
16	1	6	1	4	2	5	2	2	0	4142	0.435918	29
3	1	6	1	4	2	5	2	2	0	4142	0.997378	29
12	1	6	1	4	2	5	2	2	0	4142	0.442052	29
15	1	6	1	4	1	5	2	2	1	4142	0.287093	29
23	1	4	1	5	3	5	2	2	0	4142	1.70024	29
11	1	4	1	5	3	5	2	2	0	4142	0.955432	29
24	1	4	1	5	3	5	2	2	0	4142	0.965644	29
8	1	6	1	5	3	5	2	2	0	4142	0.753025	29
9	1	5	1	5	2	5	2	2	1	4142	0.312613	29
15	1	6	1	5	2	5	2	2	0	4142	0.558941	29
20	1	6	1	5	2	5	2	2	0	4142	0.965644	29
23	1	6	1	5	2	5	2	2	0	4142	1.10923	29
12	1	7	1	5	2	5	2	2	0	4142	1.13254	29
1	1	7	1	5	2	5	2	2	0	4142	1.36237	29
15	1	7	1	5	2	5	2	2	0	4142	0.395296	29
3	1	1	3	1	1	4	1	1	1	476	0.350119	20
2	1	1	3	1	1	4	1	1	1	476	2.44132	20
18	1	1	3	1	1	4	1	1	1	476	0.746856	20
17	1	1	3	1	1	4	1	1	1	476	0.43239	20
6	1	1	3	1	1	4	1	1	1	476	1.16863	20
16	1	1	3	1	1	4	1	1	1	476	0.669216	20
1	1	1	3	1	1	4	1	1	1	476	0.350119	20
16	1	1	3	1	1	4	1	1	1	476	0.782623	20
12	1	1	3	1	1	4	1	1	1	476	2.31867	20
18	1	1	3	1	1	4	1	1	1	476	2.31867	20
14	1	1	3	1	1	4	1	1	1	476	0.746856	20
7	1	1	3	1	1	4	1	1	1	476	0.102512	20
1	1	1	3	1	1	4	1	1	1	476	0.753422	20
2	1	1	3	1	1	4	1	1	1	476	1.05922	20
2	1	1	3	1	1	4	1	1	1	476	0.605346	20
13	1	1	3	1	1	4	1	1	1	476	1.76633	20
2	1	1	3	1	1	4	1	1	1	476	0.978931	20
3	1	2	3	1	1	4	1	1	1	476	0.116	20
20	1	2	3	1	1	4	1	1	1	476	0.669216	20
2	1	2	3	1	1	4	1	1	1	476	0.947009	20
17	1	2	3	1	1	4	1	1	1	476	0.307916	20
20	1	2	3	1	1	4	1	1	1	476	0.669216	20
2	1	2	3	1	1	4	1	1	1	476	0.978931	20
3	1	3	3	1	1	4	1	1	1	476	2.47636	20
13	1	4	3	1	1	4	1	1	1	476	1.16863	20
20	1	4	3	1	1	4	1	1	1	476	1.43593	20
1	1	1	3	1	1	4	1	1	0	476	2.31867	20
3	1	1	3	1	1	4	1	1	0	476	1.05346	20
11	1	1	3	1	1	4	1	1	0	476	1.05346	20
19	1	1	3	1	1	4	1	1	0	476	0.746856	20
2	1	2	3	1	1	4	1	1	0	476	1.05922	20
17	1	5	3	1	1	4	1	1	0	476	1.04544	20
19	1	1	3	2	1	4	1	1	1	476	1.30503	20
5	1	1	3	2	1	4	1	1	1	476	1.43593	20
1	1	1	3	2	1	4	1	1	1	476	0.372279	20
7	1	1	3	2	1	4	1	1	1	476	2.47636	20
16	1	1	3	2	1	4	1	1	1	476	2.82095	20
7	1	1	3	2	1	4	1	1	1	476	1.68121	20
13	1	1	3	2	1	4	1	1	1	476	0.994892	20
5	1	2	3	2	1	4	1	1	1	476	0.833196	20
7	1	2	3	2	1	4	1	1	1	476	0.686943	20
3	1	2	3	2	1	4	1	1	1	476	0.782623	20
5	1	3	3	2	1	4	1	1	1	476	0.833196	20
14	1	3	3	2	1	4	1	1	1	476	0.372279	20
7	1	5	3	2	1	4	1	1	1	476	1.68121	20
4	1	1	3	2	1	4	1	1	0	476	2.31867	20
1	1	1	3	2	1	4	1	1	0	476	0.37093	20
8	1	1	3	2	1	4	1	1	0	476	0.116	20
12	1	1	3	2	1	4	1	1	0	476	0.116	20
12	1	1	3	2	1	4	1	1	0	476	0.041814	20
18	1	1	3	2	1	4	1	1	0	476	0.041814	20
4	1	4	3	2	1	4	1	1	0	476	2.82095	20
12	1	7	3	2	1	4	1	1	0	476	0.567282	20
8	1	7	3	2	1	4	1	1	0	476	0.116	20
1	1	7	3	2	1	4	1	1	0	476	0.78725	20
18	1	1	3	3	2	4	1	1	1	476	1.12056	20
20	1	1	3	3	1	4	1	1	1	476	1.01821	20
1	1	1	3	3	1	4	1	1	1	476	1.50241	20
20	1	1	3	3	1	4	1	1	1	476	1.04593	20
9	1	1	3	3	1	4	1	1	1	476	0.208299	20
5	1	1	3	3	1	4	1	1	1	476	1.06881	20
17	1	1	3	3	1	4	1	1	1	476	0.821542	20
17	1	1	3	3	1	4	1	1	1	476	0.142977	20
9	1	1	3	3	1	4	1	1	1	476	0.283256	20
16	1	1	3	3	1	4	1	1	1	476	0.744558	20
11	1	1	3	3	1	4	1	1	1	476	0.256279	20
11	1	1	3	3	1	4	1	1	1	476	0.256279	20
3	1	1	3	3	1	4	1	1	1	476	1.68121	20
12	1	1	3	3	1	4	1	1	1	476	1.17634	20
3	1	1	3	3	1	4	1	1	1	476	0.593957	20
3	1	1	3	3	1	4	1	1	1	476	0.593957	20
8	1	1	3	3	1	4	1	1	1	476	0.208299	20
16	1	1	3	3	1	4	1	1	1	476	1.06881	20
12	1	1	3	3	1	4	1	1	1	476	0.947009	20
16	1	1	3	3	1	4	1	1	1	476	1.76633	20
20	1	2	3	3	1	4	1	1	1	476	0.140279	20
3	1	2	3	3	1	4	1	1	1	476	1.68121	20
18	1	2	3	3	1	4	1	1	1	476	1.16863	20
17	1	3	3	3	1	4	1	1	1	476	0.593957	20
13	1	3	3	3	1	4	1	1	1	476	0.521387	20
16	1	3	3	3	1	4	1	1	1	476	0.947009	20
9	1	4	3	3	1	4	1	1	1	476	1.38419	20
13	1	4	3	3	1	4	1	1	1	476	0.521387	20
20	1	4	3	3	1	4	1	1	1	476	0.372279	20
9	1	6	3	3	1	4	1	1	1	476	0.372279	20
10	1	6	3	3	1	4	1	1	1	476	1.07705	20
7	1	6	3	3	1	4	1	1	1	476	1.04544	20
17	1	7	3	3	1	4	1	1	1	476	0.318326	20
3	1	1	3	3	1	4	1	1	0	476	0.940315	20
12	1	1	3	3	1	4	1	1	0	476	0.744558	20
1	1	1	3	3	1	4	1	1	0	476	1.50241	20
9	1	1	3	3	1	4	1	1	0	476	2.47636	20
6	1	1	3	3	1	4	1	1	0	476	0.234698	20
2	1	1	3	3	1	4	1	1	0	476	0.318326	20
8	1	1	3	3	1	4	1	1	0	476	0.283256	20
12	1	1	3	3	1	4	1	1	0	476	0.744558	20
5	1	1	3	3	1	4	1	1	0	476	1.0285	20
5	1	1	3	3	1	4	1	1	0	476	1.05346	20
2	1	1	3	3	1	4	1	1	0	476	0.746856	20
10	1	1	3	3	1	4	1	1	0	476	0.994892	20
19	1	1	3	3	1	4	1	1	0	476	0.504729	20
3	1	2	3	3	1	4	1	1	0	476	0.940315	20
3	1	2	3	3	1	4	1	1	0	476	0.940315	20
13	1	2	3	3	1	4	1	1	0	476	0.140279	20
2	1	2	3	3	1	4	1	1	0	476	2.28686	20
5	1	2	3	3	1	4	1	1	0	476	1.05346	20
5	1	2	3	3	1	4	1	1	0	476	1.05346	20
9	1	3	3	3	1	4	1	1	0	476	0.567282	20
17	1	3	3	3	1	4	1	1	0	476	2.44132	20
4	1	4	3	3	1	4	1	1	0	476	1.04593	20
11	1	2	3	4	2	4	1	1	1	476	0.994892	20
10	1	2	3	4	2	4	1	1	1	476	1.76633	20
19	1	2	3	4	2	4	1	1	1	476	0.818994	20
18	1	2	3	4	2	4	1	1	1	476	0.679321	20
3	1	3	3	4	2	4	1	1	1	476	0.78725	20
2	1	5	3	4	2	4	1	1	1	476	0.190464	20
15	1	1	3	4	2	4	1	1	0	476	0.873083	20
12	1	1	3	4	2	4	1	1	0	476	0.833196	20
19	1	1	3	4	2	4	1	1	0	476	0.947009	20
10	1	1	3	4	2	4	1	1	0	476	1.00311	20
10	1	2	3	4	2	4	1	1	0	476	1.00664	20
5	1	2	3	4	2	4	1	1	0	476	1.15672	20
15	1	2	3	4	2	4	1	1	0	476	0.412671	20
16	1	3	3	4	2	4	1	1	0	476	0.833196	20
3	1	3	3	4	2	4	1	1	0	476	0.78725	20
10	1	3	3	4	2	4	1	1	0	476	0.984063	20
6	1	1	3	4	1	4	1	1	1	476	0.593957	20
17	1	1	3	4	1	4	1	1	1	476	0.74899	20
8	1	1	3	4	1	4	1	1	1	476	2.44132	20
8	1	1	3	4	1	4	1	1	1	476	1.07705	20
17	1	1	3	4	1	4	1	1	1	476	1.07705	20
11	1	1	3	4	1	4	1	1	1	476	0.190464	20
19	1	1	3	4	1	4	1	1	1	476	0.771373	20
8	1	1	3	4	1	4	1	1	1	476	1.80116	20
4	1	1	3	4	1	4	1	1	1	476	1.01821	20
18	1	1	3	4	1	4	1	1	1	476	1.01821	20
4	1	1	3	4	1	4	1	1	1	476	0.717377	20
15	1	1	3	4	1	4	1	1	1	476	0.593957	20
19	1	1	3	4	1	4	1	1	1	476	1.16863	20
4	1	1	3	4	1	4	1	1	1	476	1.18406	20
20	1	1	3	4	1	4	1	1	1	476	1.50241	20
1	1	1	3	4	1	4	1	1	1	476	0.686943	20
2	1	1	3	4	1	4	1	1	1	476	0.686943	20
3	1	1	3	4	1	4	1	1	1	476	0.686943	20
12	1	1	3	4	1	4	1	1	1	476	0.782623	20
17	1	1	3	4	1	4	1	1	1	476	1.06881	20
17	1	1	3	4	1	4	1	1	1	476	0.940315	20
1	1	1	3	4	1	4	1	1	1	476	0.373428	20
18	1	1	3	4	1	4	1	1	1	476	1.05346	20
11	1	1	3	4	1	4	1	1	1	476	1.04167	20
11	1	1	3	4	1	4	1	1	1	476	1.04167	20
11	1	1	3	4	1	4	1	1	1	476	0.280558	20
11	1	1	3	4	1	4	1	1	1	476	0.280558	20
16	1	1	3	4	1	4	1	1	1	476	0.283256	20
15	1	1	3	4	1	4	1	1	1	476	0.634879	20
2	1	1	3	4	1	4	1	1	1	476	0.78725	20
10	1	1	3	4	1	4	1	1	1	476	1.00311	20
4	1	1	3	4	1	4	1	1	1	476	1.0285	20
4	1	1	3	4	1	4	1	1	1	476	0.752332	20
14	1	1	3	4	1	4	1	1	1	476	0.44759	20
8	1	1	3	4	1	4	1	1	1	476	0.956502	20
10	1	1	3	4	1	4	1	1	1	476	0.956502	20
7	1	1	3	4	1	4	1	1	1	476	1.52732	20
18	1	1	3	4	1	4	1	1	1	476	1.80116	20
4	1	1	3	4	1	4	1	1	1	476	1.01821	20
9	1	1	3	4	1	4	1	1	1	476	0.717377	20
13	1	1	3	4	1	4	1	1	1	476	1.17634	20
9	1	1	3	4	1	4	1	1	1	476	1.08378	20
1	1	1	3	4	1	4	1	1	1	476	1.14786	20
20	1	1	3	4	1	4	1	1	1	476	0.373428	20
20	1	1	3	4	1	4	1	1	1	476	0.373428	20
1	1	1	3	4	1	4	1	1	1	476	0.746856	20
3	1	1	3	4	1	4	1	1	1	476	0.159163	20
4	1	1	3	4	1	4	1	1	1	476	0.744558	20
4	1	1	3	4	1	4	1	1	1	476	0.744558	20
15	1	1	3	4	1	4	1	1	1	476	0.994892	20
19	1	1	3	4	1	4	1	1	1	476	1.76633	20
1	1	1	3	4	1	4	1	1	1	476	0.190464	20
19	1	1	3	4	1	4	1	1	1	476	0.955493	20
6	1	1	3	4	1	4	1	1	1	476	2.49825	20
14	1	1	3	4	1	4	1	1	1	476	2.49825	20
9	1	1	3	4	1	4	1	1	1	476	0.692018	20
5	1	1	3	4	1	4	1	1	1	476	1.12056	20
9	1	1	3	4	1	4	1	1	1	476	1.12056	20
4	1	1	3	4	1	4	1	1	1	476	0.752332	20
3	1	1	3	4	1	4	1	1	1	476	0.723762	20
15	1	1	3	4	1	4	1	1	1	476	0.822168	20
14	1	1	3	4	1	4	1	1	1	476	0.663449	20
18	1	1	3	4	1	4	1	1	1	476	0.679321	20
11	1	2	3	4	1	4	1	1	1	476	0.570816	20
1	1	2	3	4	1	4	1	1	1	476	1.04593	20
3	1	2	3	4	1	4	1	1	1	476	1.04544	20
6	1	2	3	4	1	4	1	1	1	476	2.49825	20
4	1	2	3	4	1	4	1	1	1	476	0.371404	20
8	1	2	3	4	1	4	1	1	1	476	0.956502	20
9	1	2	3	4	1	4	1	1	1	476	0.717377	20
17	1	2	3	4	1	4	1	1	1	476	0.159163	20
20	1	3	3	4	1	4	1	1	1	476	1.50241	20
14	1	3	3	4	1	4	1	1	1	476	2.47636	20
13	1	3	3	4	1	4	1	1	1	476	0.940315	20
11	1	3	3	4	1	4	1	1	1	476	0.970913	20
3	1	3	3	4	1	4	1	1	1	476	0.159163	20
1	1	3	3	4	1	4	1	1	1	476	0.818994	20
2	1	4	3	4	1	4	1	1	1	476	0.208299	20
13	1	4	3	4	1	4	1	1	1	476	0.208299	20
19	1	4	3	4	1	4	1	1	1	476	1.16863	20
5	1	4	3	4	1	4	1	1	1	476	1.04544	20
7	1	4	3	4	1	4	1	1	1	476	0.142977	20
15	1	5	3	4	1	4	1	1	1	476	0.593957	20
10	1	5	3	4	1	4	1	1	1	476	0.947009	20
4	1	6	3	4	1	4	1	1	1	476	0.622182	20
11	1	6	3	4	1	4	1	1	1	476	1.07295	20
2	1	7	3	4	1	4	1	1	1	476	0.78725	20
11	1	1	3	4	1	4	1	1	0	476	0.570816	20
10	1	1	3	4	1	4	1	1	0	476	0.593957	20
12	1	1	3	4	1	4	1	1	0	476	1.08378	20
19	1	1	3	4	1	4	1	1	0	476	1.52014	20
11	1	1	3	4	1	4	1	1	0	476	0.58501	20
5	1	1	3	4	1	4	1	1	0	476	0.567282	20
15	1	1	3	4	1	4	1	1	0	476	0.940315	20
16	1	1	3	4	1	4	1	1	0	476	0.746856	20
11	1	1	3	4	1	4	1	1	0	476	0.43239	20
5	1	1	3	4	1	4	1	1	0	476	0.754718	20
15	1	1	3	4	1	4	1	1	0	476	0.257628	20
6	1	1	3	4	1	4	1	1	0	476	0.140279	20
17	1	1	3	4	1	4	1	1	0	476	0.280558	20
14	1	1	3	4	1	4	1	1	0	476	0.318326	20
2	1	1	3	4	1	4	1	1	0	476	0.114651	20
12	1	1	3	4	1	4	1	1	0	476	0.634879	20
2	1	1	3	4	1	4	1	1	0	476	0.78725	20
18	1	1	3	4	1	4	1	1	0	476	0.596786	20
7	1	1	3	4	1	4	1	1	0	476	0.36823	20
10	1	1	3	4	1	4	1	1	0	476	0.44759	20
10	1	1	3	4	1	4	1	1	0	476	1.00664	20
10	1	1	3	4	1	4	1	1	0	476	1.00664	20
8	1	1	3	4	1	4	1	1	0	476	1.29591	20
19	1	1	3	4	1	4	1	1	0	476	1.51189	20
2	1	1	3	4	1	4	1	1	0	476	0.669216	20
12	1	1	3	4	1	4	1	1	0	476	1.529	20
11	1	1	3	4	1	4	1	1	0	476	0.997176	20
14	1	1	3	4	1	4	1	1	0	476	2.47636	20
4	1	1	3	4	1	4	1	1	0	476	1.38419	20
8	1	1	3	4	1	4	1	1	0	476	1.38419	20
15	1	1	3	4	1	4	1	1	0	476	0.940315	20
18	1	1	3	4	1	4	1	1	0	476	1.04167	20
12	1	1	3	4	1	4	1	1	0	476	0.43239	20
16	1	1	3	4	1	4	1	1	0	476	1.04953	20
15	1	1	3	4	1	4	1	1	0	476	0.217163	20
2	1	1	3	4	1	4	1	1	0	476	0.114651	20
18	1	1	3	4	1	4	1	1	0	476	0.37093	20
20	1	1	3	4	1	4	1	1	0	476	0.994892	20
13	1	1	3	4	1	4	1	1	0	476	0.530124	20
13	1	1	3	4	1	4	1	1	0	476	0.422195	20
11	1	1	3	4	1	4	1	1	0	476	0.57774	20
10	1	1	3	4	1	4	1	1	0	476	1.00311	20
17	1	1	3	4	1	4	1	1	0	476	1.00311	20
5	1	1	3	4	1	4	1	1	0	476	0.752332	20
8	1	2	3	4	1	4	1	1	0	476	1.80116	20
20	1	2	3	4	1	4	1	1	0	476	1.50241	20
8	1	2	3	4	1	4	1	1	0	476	0.994892	20
17	1	2	3	4	1	4	1	1	0	476	0.650751	20
16	1	2	3	4	1	4	1	1	0	476	1.29591	20
3	1	2	3	4	1	4	1	1	0	476	0.686943	20
2	1	2	3	4	1	4	1	1	0	476	1.43593	20
14	1	2	3	4	1	4	1	1	0	476	0.412671	20
12	1	2	3	4	1	4	1	1	0	476	0.634879	20
5	1	2	3	4	1	4	1	1	0	476	0.752332	20
19	1	2	3	4	1	4	1	1	0	476	0.552345	20
18	1	2	3	4	1	4	1	1	0	476	0.723762	20
12	1	2	3	4	1	4	1	1	0	476	0.57774	20
6	1	3	3	4	1	4	1	1	0	476	0.669216	20
14	1	3	3	4	1	4	1	1	0	476	0.956502	20
1	1	3	3	4	1	4	1	1	0	476	0.692018	20
9	1	3	3	4	1	4	1	1	0	476	0.955493	20
4	1	4	3	4	1	4	1	1	0	476	1.19563	20
3	1	4	3	4	1	4	1	1	0	476	0.984063	20
1	1	4	3	4	1	4	1	1	0	476	1.07295	20
9	1	5	3	4	1	4	1	1	0	476	0.955493	20
10	1	6	3	4	1	4	1	1	0	476	0.956502	20
15	1	6	3	4	1	4	1	1	0	476	0.940315	20
13	1	6	3	4	1	4	1	1	0	476	0.552345	20
7	1	2	3	5	3	4	1	1	1	476	0.444415	20
7	1	2	3	5	3	4	1	1	1	476	0.444415	20
9	1	2	3	5	3	4	1	1	1	476	0.561868	20
11	1	2	3	5	3	4	1	1	1	476	0.745983	20
19	1	3	3	5	3	4	1	1	1	476	0.444415	20
20	1	3	3	5	3	4	1	1	1	476	0.695193	20
2	1	1	3	5	3	4	1	1	0	476	0.593957	20
5	1	1	3	5	3	4	1	1	0	476	0.78725	20
4	1	1	3	5	3	4	1	1	0	476	0.898354	20
3	1	1	3	5	3	4	1	1	0	476	0.730111	20
14	1	2	3	5	3	4	1	1	0	476	1.51189	20
1	1	2	3	5	3	4	1	1	0	476	1.52732	20
5	1	2	3	5	3	4	1	1	0	476	1.52014	20
6	1	2	3	5	3	4	1	1	0	476	0.187289	20
18	1	2	3	5	3	4	1	1	0	476	0.187289	20
18	1	2	3	5	3	4	1	1	0	476	0.187289	20
2	1	2	3	5	3	4	1	1	0	476	0.444415	20
9	1	2	3	5	3	4	1	1	0	476	1.03485	20
12	1	2	3	5	3	4	1	1	0	476	1.03485	20
14	1	2	3	5	3	4	1	1	0	476	1.03485	20
20	1	2	3	5	3	4	1	1	0	476	1.03485	20
10	1	2	3	5	3	4	1	1	0	476	0.78725	20
7	1	2	3	5	3	4	1	1	0	476	1.02216	20
7	1	2	3	5	3	4	1	1	0	476	1.02216	20
8	1	2	3	5	3	4	1	1	0	476	1.02216	20
13	1	2	3	5	3	4	1	1	0	476	0.692018	20
17	1	2	3	5	3	4	1	1	0	476	0.552345	20
1	1	2	3	5	3	4	1	1	0	476	0.911052	20
11	1	2	3	5	3	4	1	1	0	476	0.89518	20
17	1	2	3	5	3	4	1	1	0	476	1.0539	20
1	1	3	3	5	3	4	1	1	0	476	1.52732	20
5	1	3	3	5	3	4	1	1	0	476	1.19563	20
10	1	3	3	5	3	4	1	1	0	476	0.187289	20
19	1	3	3	5	3	4	1	1	0	476	0.187289	20
9	1	3	3	5	3	4	1	1	0	476	0.730111	20
7	1	3	3	5	3	4	1	1	0	476	1.02216	20
9	1	3	3	5	3	4	1	1	0	476	0.745983	20
5	1	3	3	5	3	4	1	1	0	476	0.898354	20
9	1	3	3	5	3	4	1	1	0	476	1.13961	20
17	1	3	3	5	3	4	1	1	0	476	0.552345	20
15	1	3	3	5	3	4	1	1	0	476	1.00311	20
20	1	3	3	5	3	4	1	1	0	476	0.479334	20
5	1	3	3	5	3	4	1	1	0	476	0.730111	20
20	1	4	3	5	3	4	1	1	0	476	0.818994	20
3	1	5	3	5	3	4	1	1	0	476	0.818994	20
3	1	5	3	5	3	4	1	1	0	476	0.768204	20
13	1	7	3	5	3	4	1	1	0	476	0.412671	20
9	1	7	3	5	3	4	1	1	0	476	0.555519	20
11	1	1	3	5	2	4	1	1	1	476	1.39618	20
3	1	1	3	5	2	4	1	1	1	476	0.994892	20
15	1	1	3	5	2	4	1	1	1	476	0.444415	20
17	1	2	3	5	2	4	1	1	1	476	0.570816	20
20	1	2	3	5	2	4	1	1	1	476	0.43239	20
5	1	2	3	5	2	4	1	1	1	476	0.444415	20
11	1	2	3	5	2	4	1	1	1	476	0.561868	20
17	1	2	3	5	2	4	1	1	1	476	0.679321	20
20	1	2	3	5	2	4	1	1	1	476	0.444415	20
12	1	3	3	5	2	4	1	1	1	476	0.956502	20
6	1	3	3	5	2	4	1	1	1	476	1.02216	20
20	1	3	3	5	2	4	1	1	1	476	0.695193	20
2	1	4	3	5	2	4	1	1	1	476	0.444415	20
8	1	5	3	5	2	4	1	1	1	476	1.51189	20
20	1	5	3	5	2	4	1	1	1	476	0.695193	20
7	1	1	3	5	2	4	1	1	0	476	1.95929	20
1	1	1	3	5	2	4	1	1	0	476	1.19563	20
1	1	1	3	5	2	4	1	1	0	476	1.19563	20
14	1	1	3	5	2	4	1	1	0	476	1.15672	20
16	1	1	3	5	2	4	1	1	0	476	1.52014	20
19	1	1	3	5	2	4	1	1	0	476	1.38419	20
2	1	1	3	5	2	4	1	1	0	476	0.187289	20
18	1	1	3	5	2	4	1	1	0	476	0.187289	20
15	1	1	3	5	2	4	1	1	0	476	0.514252	20
9	1	1	3	5	2	4	1	1	0	476	0.444415	20
6	1	1	3	5	2	4	1	1	0	476	0.634879	20
20	1	1	3	5	2	4	1	1	0	476	0.593612	20
5	1	1	3	5	2	4	1	1	0	476	0.730111	20
7	1	1	3	5	2	4	1	1	0	476	0.730111	20
9	1	1	3	5	2	4	1	1	0	476	1.03485	20
12	1	1	3	5	2	4	1	1	0	476	0.530124	20
12	1	1	3	5	2	4	1	1	0	476	0.530124	20
12	1	1	3	5	2	4	1	1	0	476	0.530124	20
13	1	1	3	5	2	4	1	1	0	476	0.78725	20
9	1	1	3	5	2	4	1	1	0	476	0.555519	20
10	1	1	3	5	2	4	1	1	0	476	0.812645	20
8	1	1	3	5	2	4	1	1	0	476	1.02216	20
9	1	1	3	5	2	4	1	1	0	476	1.02216	20
12	1	1	3	5	2	4	1	1	0	476	1.02216	20
4	1	1	3	5	2	4	1	1	0	476	2.49825	20
1	1	1	3	5	2	4	1	1	0	476	0.761855	20
1	1	1	3	5	2	4	1	1	0	476	0.898354	20
6	1	1	3	5	2	4	1	1	0	476	0.692018	20
9	1	1	3	5	2	4	1	1	0	476	1.13961	20
6	1	1	3	5	2	4	1	1	0	476	0.33966	20
3	1	1	3	5	2	4	1	1	0	476	1.09517	20
20	1	1	3	5	2	4	1	1	0	476	1.09517	20
15	1	1	3	5	2	4	1	1	0	476	1.00311	20
16	1	1	3	5	2	4	1	1	0	476	0.504729	20
3	1	1	3	5	2	4	1	1	0	476	1.12056	20
14	1	1	3	5	2	4	1	1	0	476	0.879308	20
11	1	1	3	5	2	4	1	1	0	476	0.89518	20
12	1	1	3	5	2	4	1	1	0	476	0.723762	20
13	1	1	3	5	2	4	1	1	0	476	0.723762	20
1	1	1	3	5	2	4	1	1	0	476	0.780901	20
13	1	1	3	5	2	4	1	1	0	476	1.03485	20
1	1	1	3	5	2	4	1	1	0	476	1.51101	20
20	1	1	3	5	2	4	1	1	0	476	0.663449	20
9	1	1	3	5	2	4	1	1	0	476	1.00311	20
10	1	1	3	5	2	4	1	1	0	476	0.730111	20
8	1	1	3	5	2	4	1	1	0	476	0.679321	20
6	1	1	3	5	2	4	1	1	0	476	0.669797	20
19	1	1	3	5	2	4	1	1	0	476	0.669797	20
20	1	1	3	5	2	4	1	1	0	476	0.669797	20
1	1	1	3	5	2	4	1	1	0	476	0.371404	20
18	1	1	3	5	2	4	1	1	0	476	0.371404	20
12	1	1	3	5	2	4	1	1	0	476	0.701541	20
15	1	1	3	5	2	4	1	1	0	476	1.20627	20
15	1	1	3	5	2	4	1	1	0	476	1.20627	20
7	1	1	3	5	2	4	1	1	0	476	0.57774	20
4	1	1	3	5	2	4	1	1	0	476	1.02216	20
4	1	1	3	5	2	4	1	1	0	476	0.879308	20
12	1	1	3	5	2	4	1	1	0	476	0.879308	20
9	1	1	3	5	2	4	1	1	0	476	0.745983	20
9	1	1	3	5	2	4	1	1	0	476	0.745983	20
5	1	2	3	5	2	4	1	1	0	476	1.00664	20
17	1	2	3	5	2	4	1	1	0	476	0.956502	20
5	1	2	3	5	2	4	1	1	0	476	1.52014	20
12	1	2	3	5	2	4	1	1	0	476	0.940315	20
3	1	2	3	5	2	4	1	1	0	476	0.373428	20
9	1	2	3	5	2	4	1	1	0	476	0.514252	20
3	1	2	3	5	2	4	1	1	0	476	0.561868	20
14	1	2	3	5	2	4	1	1	0	476	1.03485	20
12	1	2	3	5	2	4	1	1	0	476	0.530124	20
11	1	2	3	5	2	4	1	1	0	476	0.650751	20
18	1	2	3	5	2	4	1	1	0	476	0.190464	20
15	1	2	3	5	2	4	1	1	0	476	0.695193	20
8	1	2	3	5	2	4	1	1	0	476	0.78725	20
19	1	2	3	5	2	4	1	1	0	476	0.78725	20
1	1	2	3	5	2	4	1	1	0	476	0.622182	20
4	1	2	3	5	2	4	1	1	0	476	0.761855	20
12	1	2	3	5	2	4	1	1	0	476	0.784076	20
14	1	2	3	5	2	4	1	1	0	476	0.784076	20
12	1	2	3	5	2	4	1	1	0	476	0.679321	20
14	1	2	3	5	2	4	1	1	0	476	0.679321	20
18	1	2	3	5	2	4	1	1	0	476	0.33966	20
5	1	2	3	5	2	4	1	1	0	476	0.57774	20
18	1	2	3	5	2	4	1	1	0	476	0.768204	20
2	1	2	3	5	2	4	1	1	0	476	1.07295	20
15	1	2	3	5	2	4	1	1	0	476	1.12056	20
20	1	2	3	5	2	4	1	1	0	476	1.12056	20
7	1	2	3	5	2	4	1	1	0	476	0.89518	20
4	1	2	3	5	2	4	1	1	0	476	0.663449	20
3	1	2	3	5	2	4	1	1	0	476	0.663449	20
3	1	2	3	5	2	4	1	1	0	476	0.663449	20
2	1	2	3	5	2	4	1	1	0	476	1.00311	20
19	1	2	3	5	2	4	1	1	0	476	0.479334	20
4	1	2	3	5	2	4	1	1	0	476	0.679321	20
17	1	2	3	5	2	4	1	1	0	476	0.679321	20
5	1	2	3	5	2	4	1	1	0	476	0.745983	20
10	1	2	3	5	2	4	1	1	0	476	0.644402	20
14	1	2	3	5	2	4	1	1	0	476	0.57774	20
11	1	2	3	5	2	4	1	1	0	476	0.373428	20
14	1	3	3	5	2	4	1	1	0	476	1.51189	20
9	1	3	3	5	2	4	1	1	0	476	0.412671	20
12	1	3	3	5	2	4	1	1	0	476	0.784076	20
12	1	3	3	5	2	4	1	1	0	476	0.679321	20
2	1	3	3	5	2	4	1	1	0	476	0.663449	20
3	1	3	3	5	2	4	1	1	0	476	0.663449	20
9	1	3	3	5	2	4	1	1	0	476	1.03485	20
11	1	3	3	5	2	4	1	1	0	476	0.695193	20
8	1	3	3	5	2	4	1	1	0	476	0.371404	20
1	1	4	3	5	2	4	1	1	0	476	1.19563	20
10	1	4	3	5	2	4	1	1	0	476	0.812645	20
11	1	5	3	5	2	4	1	1	0	476	1.95929	20
9	1	5	3	5	2	4	1	1	0	476	0.730111	20
16	1	5	3	5	2	4	1	1	0	476	0.530124	20
7	1	5	3	5	2	4	1	1	0	476	0.990411	20
8	1	5	3	5	2	4	1	1	0	476	1.13961	20
14	1	1	3	5	1	4	1	1	1	476	1.14786	20
2	1	1	3	5	1	4	1	1	1	476	0.444415	20
15	1	1	3	5	1	4	1	1	1	476	0.619007	20
8	1	1	3	5	1	4	1	1	1	476	0.752332	20
3	1	1	3	5	1	4	1	1	1	476	1.95929	20
2	1	1	3	5	1	4	1	1	1	476	1.29591	20
12	1	1	3	5	1	4	1	1	1	476	0.956502	20
12	1	1	3	5	1	4	1	1	1	476	0.771373	20
14	1	1	3	5	1	4	1	1	1	476	1.51189	20
12	1	1	3	5	1	4	1	1	1	476	1.52732	20
5	1	1	3	5	1	4	1	1	1	476	1.19563	20
2	1	1	3	5	1	4	1	1	1	476	0.833196	20
3	1	1	3	5	1	4	1	1	1	476	0.833196	20
6	1	1	3	5	1	4	1	1	1	476	0.833196	20
16	1	1	3	5	1	4	1	1	1	476	1.52014	20
1	1	1	3	5	1	4	1	1	1	476	1.04167	20
15	1	1	3	5	1	4	1	1	1	476	0.970913	20
17	1	1	3	5	1	4	1	1	1	476	0.970913	20
10	1	1	3	5	1	4	1	1	1	476	0.43239	20
16	1	1	3	5	1	4	1	1	1	476	0.102512	20
2	1	1	3	5	1	4	1	1	1	476	0.234698	20
11	1	1	3	5	1	4	1	1	1	476	0.114651	20
11	1	1	3	5	1	4	1	1	1	476	0.114651	20
4	1	1	3	5	1	4	1	1	1	476	0.947009	20
3	1	1	3	5	1	4	1	1	1	476	0.346009	20
13	1	1	3	5	1	4	1	1	1	476	0.346009	20
13	1	1	3	5	1	4	1	1	1	476	0.346009	20
2	1	1	3	5	1	4	1	1	1	476	0.682495	20
17	1	1	3	5	1	4	1	1	1	476	0.571391	20
17	1	1	3	5	1	4	1	1	1	476	0.78725	20
3	1	1	3	5	1	4	1	1	1	476	0.758681	20
18	1	1	3	5	1	4	1	1	1	476	0.911052	20
16	1	1	3	5	1	4	1	1	1	476	1.0285	20
19	1	1	3	5	1	4	1	1	1	476	0.841215	20
11	1	1	3	5	1	4	1	1	1	476	0.911052	20
20	1	1	3	5	1	4	1	1	1	476	1.07295	20
11	1	1	3	5	1	4	1	1	1	476	0.504729	20
3	1	1	3	5	1	4	1	1	1	476	1.12056	20
10	1	1	3	5	1	4	1	1	1	476	0.752332	20
18	1	1	3	5	1	4	1	1	1	476	0.780901	20
15	1	1	3	5	1	4	1	1	1	476	0.663449	20
4	1	1	3	5	1	4	1	1	1	476	1.00311	20
10	1	1	3	5	1	4	1	1	1	476	1.00311	20
10	1	1	3	5	1	4	1	1	1	476	0.669797	20
9	1	1	3	5	1	4	1	1	1	476	1.20627	20
20	1	1	3	5	1	4	1	1	1	476	0.714239	20
20	1	1	3	5	1	4	1	1	1	476	1.00664	20
13	1	1	3	5	1	4	1	1	1	476	0.956502	20
1	1	1	3	5	1	4	1	1	1	476	1.51189	20
5	1	1	3	5	1	4	1	1	1	476	1.51189	20
6	1	1	3	5	1	4	1	1	1	476	2.17527	20
2	1	1	3	5	1	4	1	1	1	476	1.52732	20
4	1	1	3	5	1	4	1	1	1	476	1.52732	20
10	1	1	3	5	1	4	1	1	1	476	1.19563	20
16	1	1	3	5	1	4	1	1	1	476	0.570816	20
1	1	1	3	5	1	4	1	1	1	476	1.08378	20
3	1	1	3	5	1	4	1	1	1	476	1.08378	20
3	1	1	3	5	1	4	1	1	1	476	1.08378	20
14	1	1	3	5	1	4	1	1	1	476	0.873083	20
16	1	1	3	5	1	4	1	1	1	476	0.873083	20
5	1	1	3	5	1	4	1	1	1	476	1.52014	20
13	1	1	3	5	1	4	1	1	1	476	1.52014	20
15	1	1	3	5	1	4	1	1	1	476	1.43593	20
18	1	1	3	5	1	4	1	1	1	476	1.43593	20
10	1	1	3	5	1	4	1	1	1	476	0.58501	20
3	1	1	3	5	1	4	1	1	1	476	1.38419	20
6	1	1	3	5	1	4	1	1	1	476	0.940315	20
3	1	1	3	5	1	4	1	1	1	476	0.746856	20
14	1	1	3	5	1	4	1	1	1	476	0.746856	20
18	1	1	3	5	1	4	1	1	1	476	0.746856	20
18	1	1	3	5	1	4	1	1	1	476	0.680032	20
9	1	1	3	5	1	4	1	1	1	476	1.07705	20
10	1	1	3	5	1	4	1	1	1	476	0.43239	20
20	1	1	3	5	1	4	1	1	1	476	0.43239	20
9	1	1	3	5	1	4	1	1	1	476	0.109256	20
16	1	1	3	5	1	4	1	1	1	476	0.159163	20
2	1	1	3	5	1	4	1	1	1	476	0.283256	20
6	1	1	3	5	1	4	1	1	1	476	0.994892	20
5	1	1	3	5	1	4	1	1	1	476	0.444415	20
7	1	1	3	5	1	4	1	1	1	476	0.444415	20
20	1	1	3	5	1	4	1	1	1	476	0.444415	20
17	1	1	3	5	1	4	1	1	1	476	0.818994	20
17	1	1	3	5	1	4	1	1	1	476	0.818994	20
11	1	1	3	5	1	4	1	1	1	476	0.561868	20
20	1	1	3	5	1	4	1	1	1	476	0.561868	20
13	1	1	3	5	1	4	1	1	1	476	0.78725	20
4	1	1	3	5	1	4	1	1	1	476	0.682495	20
19	1	1	3	5	1	4	1	1	1	476	0.672972	20
18	1	1	3	5	1	4	1	1	1	476	0.812645	20
6	1	1	3	5	1	4	1	1	1	476	1.02216	20
19	1	1	3	5	1	4	1	1	1	476	0.984063	20
2	1	1	3	5	1	4	1	1	1	476	0.450764	20
3	1	1	3	5	1	4	1	1	1	476	0.450764	20
1	1	1	3	5	1	4	1	1	1	476	0.784076	20
16	1	1	3	5	1	4	1	1	1	476	0.784076	20
17	1	1	3	5	1	4	1	1	1	476	0.784076	20
7	1	1	3	5	1	4	1	1	1	476	1.13961	20
20	1	1	3	5	1	4	1	1	1	476	1.07295	20
16	1	1	3	5	1	4	1	1	1	476	0.504729	20
2	1	1	3	5	1	4	1	1	1	476	1.12056	20
5	1	1	3	5	1	4	1	1	1	476	0.552345	20
20	1	1	3	5	1	4	1	1	1	476	0.723762	20
3	1	1	3	5	1	4	1	1	1	476	0.371404	20
9	1	1	3	5	1	4	1	1	1	476	0.371404	20
10	1	1	3	5	1	4	1	1	1	476	0.644402	20
15	1	1	3	5	1	4	1	1	1	476	0.644402	20
17	1	2	3	5	1	4	1	1	1	476	0.970913	20
14	1	2	3	5	1	4	1	1	1	476	0.333312	20
10	1	2	3	5	1	4	1	1	1	476	0.74899	20
1	1	2	3	5	1	4	1	1	1	476	0.114651	20
19	1	2	3	5	1	4	1	1	1	476	0.622182	20
14	1	2	3	5	1	4	1	1	1	476	1.0285	20
14	1	2	3	5	1	4	1	1	1	476	1.0285	20
3	1	2	3	5	1	4	1	1	1	476	0.644402	20
14	1	2	3	5	1	4	1	1	1	476	0.644402	20
12	1	2	3	5	1	4	1	1	1	476	0.956502	20
10	1	2	3	5	1	4	1	1	1	476	1.19563	20
13	1	2	3	5	1	4	1	1	1	476	1.01821	20
14	1	2	3	5	1	4	1	1	1	476	1.17634	20
8	1	2	3	5	1	4	1	1	1	476	1.04593	20
16	1	2	3	5	1	4	1	1	1	476	0.686943	20
18	1	2	3	5	1	4	1	1	1	476	0.818994	20
6	1	2	3	5	1	4	1	1	1	476	0.412671	20
20	1	2	3	5	1	4	1	1	1	476	1.0285	20
4	1	2	3	5	1	4	1	1	1	476	0.723762	20
11	1	2	3	5	1	4	1	1	1	476	0.745983	20
15	1	3	3	5	1	4	1	1	1	476	1.04544	20
8	1	3	3	5	1	4	1	1	1	476	0.644402	20
6	1	3	3	5	1	4	1	1	1	476	0.521387	20
5	1	3	3	5	1	4	1	1	1	476	0.768204	20
8	1	3	3	5	1	4	1	1	1	476	1.51189	20
18	1	3	3	5	1	4	1	1	1	476	0.570816	20
13	1	3	3	5	1	4	1	1	1	476	1.01821	20
11	1	3	3	5	1	4	1	1	1	476	0.758681	20
6	1	4	3	5	1	4	1	1	1	476	1.02216	20
18	1	4	3	5	1	4	1	1	1	476	0.911052	20
15	1	5	3	5	1	4	1	1	1	476	0.78725	20
17	1	6	3	5	1	4	1	1	1	476	0.644402	20
18	1	6	3	5	1	4	1	1	1	476	0.570816	20
8	1	6	3	5	1	4	1	1	1	476	1.04593	20
19	1	6	3	5	1	4	1	1	1	476	0.940315	20
15	1	6	3	5	1	4	1	1	1	476	0.89518	20
6	1	7	3	5	1	4	1	1	1	476	0.650751	20
4	1	1	3	5	1	4	1	1	0	476	0.318326	20
3	1	1	3	5	1	4	1	1	0	476	0.744558	20
19	1	1	3	5	1	4	1	1	0	476	0.78725	20
5	1	1	3	5	1	4	1	1	0	476	1.00664	20
7	1	1	3	5	1	4	1	1	0	476	1.51189	20
8	1	1	3	5	1	4	1	1	0	476	1.51189	20
13	1	1	3	5	1	4	1	1	0	476	1.39618	20
3	1	1	3	5	1	4	1	1	0	476	0.570816	20
14	1	1	3	5	1	4	1	1	0	476	0.570816	20
9	1	1	3	5	1	4	1	1	0	476	1.80116	20
1	1	1	3	5	1	4	1	1	0	476	1.08378	20
9	1	1	3	5	1	4	1	1	0	476	1.04593	20
8	1	1	3	5	1	4	1	1	0	476	0.567282	20
6	1	1	3	5	1	4	1	1	0	476	0.940315	20
9	1	1	3	5	1	4	1	1	0	476	1.07705	20
8	1	1	3	5	1	4	1	1	0	476	0.754718	20
16	1	1	3	5	1	4	1	1	0	476	0.102512	20
8	1	1	3	5	1	4	1	1	0	476	0.114651	20
3	1	1	3	5	1	4	1	1	0	476	0.744558	20
3	1	1	3	5	1	4	1	1	0	476	0.744558	20
2	1	1	3	5	1	4	1	1	0	476	0.444415	20
16	1	1	3	5	1	4	1	1	0	476	0.730111	20
15	1	1	3	5	1	4	1	1	0	476	0.530124	20
3	1	1	3	5	1	4	1	1	0	476	0.346009	20
6	1	1	3	5	1	4	1	1	0	476	0.78725	20
8	1	1	3	5	1	4	1	1	0	476	0.78725	20
8	1	1	3	5	1	4	1	1	0	476	0.78725	20
9	1	1	3	5	1	4	1	1	0	476	0.78725	20
16	1	1	3	5	1	4	1	1	0	476	0.555519	20
12	1	1	3	5	1	4	1	1	0	476	0.619007	20
14	1	1	3	5	1	4	1	1	0	476	0.692018	20
9	1	1	3	5	1	4	1	1	0	476	0.911052	20
1	1	1	3	5	1	4	1	1	0	476	0.841215	20
2	1	1	3	5	1	4	1	1	0	476	0.879308	20
4	1	1	3	5	1	4	1	1	0	476	0.812645	20
4	1	1	3	5	1	4	1	1	0	476	1.03485	20
3	1	1	3	5	1	4	1	1	0	476	0.555519	20
13	1	1	3	5	1	4	1	1	0	476	0.742809	20
3	1	1	3	5	1	4	1	1	0	476	0.371404	20
14	1	1	3	5	1	4	1	1	0	476	0.57774	20
20	1	1	3	5	1	4	1	1	0	476	1.00664	20
10	1	1	3	5	1	4	1	1	0	476	1.95929	20
4	1	1	3	5	1	4	1	1	0	476	0.956502	20
15	1	1	3	5	1	4	1	1	0	476	0.956502	20
7	1	1	3	5	1	4	1	1	0	476	1.17634	20
14	1	1	3	5	1	4	1	1	0	476	1.14786	20
10	1	1	3	5	1	4	1	1	0	476	0.997176	20
19	1	1	3	5	1	4	1	1	0	476	0.350119	20
11	1	1	3	5	1	4	1	1	0	476	0.686943	20
14	1	1	3	5	1	4	1	1	0	476	0.686943	20
5	1	1	3	5	1	4	1	1	0	476	1.52014	20
14	1	1	3	5	1	4	1	1	0	476	2.44132	20
19	1	1	3	5	1	4	1	1	0	476	0.940315	20
19	1	1	3	5	1	4	1	1	0	476	1.05346	20
15	1	1	3	5	1	4	1	1	0	476	1.04167	20
15	1	1	3	5	1	4	1	1	0	476	1.04167	20
9	1	1	3	5	1	4	1	1	0	476	0.109256	20
20	1	1	3	5	1	4	1	1	0	476	0.234698	20
19	1	1	3	5	1	4	1	1	0	476	0.187289	20
2	1	1	3	5	1	4	1	1	0	476	0.514252	20
8	1	1	3	5	1	4	1	1	0	476	0.593612	20
11	1	1	3	5	1	4	1	1	0	476	0.593612	20
10	1	1	3	5	1	4	1	1	0	476	0.730111	20
15	1	1	3	5	1	4	1	1	0	476	0.730111	20
12	1	1	3	5	1	4	1	1	0	476	1.03485	20
12	1	1	3	5	1	4	1	1	0	476	0.530124	20
14	1	1	3	5	1	4	1	1	0	476	0.450764	20
9	1	1	3	5	1	4	1	1	0	476	0.346009	20
3	1	1	3	5	1	4	1	1	0	476	0.650751	20
6	1	1	3	5	1	4	1	1	0	476	0.650751	20
10	1	1	3	5	1	4	1	1	0	476	0.650751	20
5	1	1	3	5	1	4	1	1	0	476	0.650751	20
7	1	1	3	5	1	4	1	1	0	476	0.571391	20
6	1	1	3	5	1	4	1	1	0	476	0.672972	20
6	1	1	3	5	1	4	1	1	0	476	0.672972	20
13	1	1	3	5	1	4	1	1	0	476	0.555519	20
6	1	1	3	5	1	4	1	1	0	476	0.812645	20
15	1	1	3	5	1	4	1	1	0	476	0.812645	20
3	1	1	3	5	1	4	1	1	0	476	1.02216	20
2	1	1	3	5	1	4	1	1	0	476	1.02216	20
13	1	1	3	5	1	4	1	1	0	476	1.02216	20
3	1	1	3	5	1	4	1	1	0	476	0.758681	20
6	1	1	3	5	1	4	1	1	0	476	0.758681	20
17	1	1	3	5	1	4	1	1	0	476	0.758681	20
19	1	1	3	5	1	4	1	1	0	476	0.758681	20
10	1	1	3	5	1	4	1	1	0	476	2.49825	20
8	1	1	3	5	1	4	1	1	0	476	0.78725	20
10	1	1	3	5	1	4	1	1	0	476	0.78725	20
12	1	1	3	5	1	4	1	1	0	476	0.619007	20
8	1	1	3	5	1	4	1	1	0	476	0.692018	20
9	1	1	3	5	1	4	1	1	0	476	0.631705	20
8	1	1	3	5	1	4	1	1	0	476	0.984063	20
11	1	1	3	5	1	4	1	1	0	476	0.984063	20
11	1	1	3	5	1	4	1	1	0	476	0.984063	20
14	1	1	3	5	1	4	1	1	0	476	0.450764	20
14	1	1	3	5	1	4	1	1	0	476	0.450764	20
12	1	1	3	5	1	4	1	1	0	476	0.784076	20
17	1	1	3	5	1	4	1	1	0	476	1.13961	20
12	1	1	3	5	1	4	1	1	0	476	0.679321	20
6	1	1	3	5	1	4	1	1	0	476	0.892005	20
2	1	1	3	5	1	4	1	1	0	476	0.33966	20
4	1	1	3	5	1	4	1	1	0	476	0.57774	20
5	1	1	3	5	1	4	1	1	0	476	0.57774	20
14	1	1	3	5	1	4	1	1	0	476	0.36823	20
10	1	1	3	5	1	4	1	1	0	476	1.09517	20
3	1	1	3	5	1	4	1	1	0	476	1.00311	20
1	1	1	3	5	1	4	1	1	0	476	0.841215	20
12	1	1	3	5	1	4	1	1	0	476	0.841215	20
18	1	1	3	5	1	4	1	1	0	476	0.841215	20
1	1	1	3	5	1	4	1	1	0	476	0.911052	20
7	1	1	3	5	1	4	1	1	0	476	0.911052	20
20	1	1	3	5	1	4	1	1	0	476	0.911052	20
13	1	1	3	5	1	4	1	1	0	476	0.504729	20
2	1	1	3	5	1	4	1	1	0	476	1.12056	20
6	1	1	3	5	1	4	1	1	0	476	1.12056	20
17	1	1	3	5	1	4	1	1	0	476	1.12056	20
5	1	1	3	5	1	4	1	1	0	476	0.552345	20
9	1	1	3	5	1	4	1	1	0	476	0.552345	20
4	1	1	3	5	1	4	1	1	0	476	0.812645	20
12	1	1	3	5	1	4	1	1	0	476	0.812645	20
7	1	1	3	5	1	4	1	1	0	476	0.723762	20
15	1	1	3	5	1	4	1	1	0	476	0.723762	20
17	1	1	3	5	1	4	1	1	0	476	0.723762	20
3	1	1	3	5	1	4	1	1	0	476	1.51101	20
6	1	1	3	5	1	4	1	1	0	476	1.51101	20
12	1	1	3	5	1	4	1	1	0	476	1.51101	20
2	1	1	3	5	1	4	1	1	0	476	0.663449	20
15	1	1	3	5	1	4	1	1	0	476	0.663449	20
18	1	1	3	5	1	4	1	1	0	476	0.663449	20
20	1	1	3	5	1	4	1	1	0	476	0.663449	20
8	1	1	3	5	1	4	1	1	0	476	0.663449	20
10	1	1	3	5	1	4	1	1	0	476	0.663449	20
19	1	1	3	5	1	4	1	1	0	476	0.479334	20
19	1	1	3	5	1	4	1	1	0	476	0.479334	20
10	1	1	3	5	1	4	1	1	0	476	0.742809	20
8	1	1	3	5	1	4	1	1	0	476	0.730111	20
17	1	1	3	5	1	4	1	1	0	476	0.730111	20
17	1	1	3	5	1	4	1	1	0	476	0.730111	20
16	1	1	3	5	1	4	1	1	0	476	0.679321	20
7	1	1	3	5	1	4	1	1	0	476	0.371404	20
10	1	1	3	5	1	4	1	1	0	476	0.371404	20
17	1	1	3	5	1	4	1	1	0	476	0.701541	20
18	1	1	3	5	1	4	1	1	0	476	0.701541	20
19	1	1	3	5	1	4	1	1	0	476	0.701541	20
15	1	1	3	5	1	4	1	1	0	476	1.0539	20
16	1	1	3	5	1	4	1	1	0	476	1.0539	20
16	1	1	3	5	1	4	1	1	0	476	1.0539	20
13	1	1	3	5	1	4	1	1	0	476	0.745983	20
20	1	1	3	5	1	4	1	1	0	476	0.745983	20
20	1	1	3	5	1	4	1	1	0	476	0.745983	20
1	1	1	3	5	1	4	1	1	0	476	0.644402	20
20	1	1	3	5	1	4	1	1	0	476	0.57774	20
14	1	2	3	5	1	4	1	1	0	476	1.14786	20
11	1	2	3	5	1	4	1	1	0	476	1.52014	20
12	1	2	3	5	1	4	1	1	0	476	0.593957	20
5	1	2	3	5	1	4	1	1	0	476	1.04167	20
5	1	2	3	5	1	4	1	1	0	476	0.43239	20
3	1	2	3	5	1	4	1	1	0	476	0.882482	20
1	1	2	3	5	1	4	1	1	0	476	0.682495	20
12	1	2	3	5	1	4	1	1	0	476	0.571391	20
17	1	2	3	5	1	4	1	1	0	476	0.78725	20
14	1	2	3	5	1	4	1	1	0	476	0.768204	20
10	1	2	3	5	1	4	1	1	0	476	1.00311	20
5	1	2	3	5	1	4	1	1	0	476	1.00664	20
1	1	2	3	5	1	4	1	1	0	476	1.52732	20
3	1	2	3	5	1	4	1	1	0	476	0.669216	20
19	1	2	3	5	1	4	1	1	0	476	0.350119	20
8	1	2	3	5	1	4	1	1	0	476	0.754718	20
3	1	2	3	5	1	4	1	1	0	476	0.412671	20
2	1	2	3	5	1	4	1	1	0	476	0.634879	20
2	1	2	3	5	1	4	1	1	0	476	0.593612	20
16	1	2	3	5	1	4	1	1	0	476	0.530124	20
1	1	2	3	5	1	4	1	1	0	476	0.682495	20
6	1	2	3	5	1	4	1	1	0	476	0.672972	20
16	1	2	3	5	1	4	1	1	0	476	0.555519	20
15	1	2	3	5	1	4	1	1	0	476	2.49825	20
9	1	2	3	5	1	4	1	1	0	476	0.695193	20
11	1	2	3	5	1	4	1	1	0	476	0.78725	20
17	1	2	3	5	1	4	1	1	0	476	0.78725	20
18	1	2	3	5	1	4	1	1	0	476	0.78725	20
3	1	2	3	5	1	4	1	1	0	476	0.758681	20
9	1	2	3	5	1	4	1	1	0	476	0.984063	20
4	1	2	3	5	1	4	1	1	0	476	0.784076	20
8	1	2	3	5	1	4	1	1	0	476	0.784076	20
14	1	2	3	5	1	4	1	1	0	476	0.679321	20
10	1	2	3	5	1	4	1	1	0	476	0.892005	20
17	1	2	3	5	1	4	1	1	0	476	0.892005	20
9	1	2	3	5	1	4	1	1	0	476	0.422195	20
10	1	2	3	5	1	4	1	1	0	476	0.841215	20
20	1	2	3	5	1	4	1	1	0	476	0.723762	20
10	1	2	3	5	1	4	1	1	0	476	1.03485	20
3	1	2	3	5	1	4	1	1	0	476	0.663449	20
1	1	2	3	5	1	4	1	1	0	476	0.57774	20
11	1	3	3	5	1	4	1	1	0	476	1.18406	20
4	1	3	3	5	1	4	1	1	0	476	0.504729	20
8	1	3	3	5	1	4	1	1	0	476	0.745983	20
11	1	3	3	5	1	4	1	1	0	476	0.619007	20
16	1	3	3	5	1	4	1	1	0	476	0.679321	20
18	1	3	3	5	1	4	1	1	0	476	0.745983	20
10	1	3	3	5	1	4	1	1	0	476	1.04593	20
2	1	3	3	5	1	4	1	1	0	476	0.444415	20
10	1	3	3	5	1	4	1	1	0	476	0.812645	20
18	1	3	3	5	1	4	1	1	0	476	0.812645	20
8	1	3	3	5	1	4	1	1	0	476	0.78725	20
3	1	3	3	5	1	4	1	1	0	476	0.780901	20
5	1	3	3	5	1	4	1	1	0	476	1.20627	20
17	1	3	3	5	1	4	1	1	0	476	0.745983	20
15	1	3	3	5	1	4	1	1	0	476	0.644402	20
4	1	3	3	5	1	4	1	1	0	476	0.57774	20
20	1	3	3	5	1	4	1	1	0	476	0.57774	20
18	1	4	3	5	1	4	1	1	0	476	0.208299	20
14	1	4	3	5	1	4	1	1	0	476	0.761855	20
6	1	4	3	5	1	4	1	1	0	476	0.892005	20
7	1	4	3	5	1	4	1	1	0	476	0.552345	20
7	1	4	3	5	1	4	1	1	0	476	0.428543	20
3	1	4	3	5	1	4	1	1	0	476	0.561868	20
10	1	4	3	5	1	4	1	1	0	476	0.879308	20
1	1	4	3	5	1	4	1	1	0	476	0.752332	20
8	1	5	3	5	1	4	1	1	0	476	0.444415	20
6	1	5	3	5	1	4	1	1	0	476	0.650751	20
5	1	5	3	5	1	4	1	1	0	476	0.879308	20
17	1	5	3	5	1	4	1	1	0	476	0.78725	20
17	1	5	3	5	1	4	1	1	0	476	0.552345	20
10	1	6	3	5	1	4	1	1	0	476	1.14786	20
20	1	6	3	5	1	4	1	1	0	476	1.00664	20
2	1	6	3	5	1	4	1	1	0	476	0.761855	20
13	1	6	3	5	1	4	1	1	0	476	0.898354	20
16	1	7	3	5	1	4	1	1	0	476	0.406323	20
17	1	7	3	5	1	4	1	1	0	476	0.669797	20
12	1	7	3	5	1	4	1	1	0	476	0.873083	20
3	1	1	2	1	1	4	1	1	1	476	0.821542	20
9	1	2	2	1	1	4	1	1	1	476	1.43593	20
14	1	3	2	1	1	4	1	1	1	476	0.833196	20
17	1	3	2	1	1	4	1	1	1	476	0.43239	20
20	1	3	2	1	1	4	1	1	1	476	0.37093	20
11	1	3	2	1	1	4	1	1	1	476	0.116	20
8	1	3	2	1	1	4	1	1	1	476	1.43593	20
20	1	5	2	1	1	4	1	1	1	476	0.208299	20
3	1	5	2	1	1	4	1	1	1	476	2.44132	20
6	1	6	2	1	1	4	1	1	1	476	0.102512	20
1	1	7	2	1	1	4	1	1	1	476	0.753422	20
6	1	7	2	1	1	4	1	1	1	476	0.978931	20
19	1	7	2	1	1	4	1	1	1	476	1.08378	20
1	1	1	2	1	1	4	1	1	0	476	0.257628	20
15	1	2	2	1	1	4	1	1	0	476	0.307916	20
20	1	2	2	1	1	4	1	1	0	476	0.605346	20
20	1	2	2	1	1	4	1	1	0	476	0.605346	20
11	1	2	2	1	1	4	1	1	0	476	1.05346	20
5	1	5	2	1	1	4	1	1	0	476	2.82095	20
3	1	5	2	1	1	4	1	1	0	476	0.102512	20
15	1	6	2	1	1	4	1	1	0	476	0.307916	20
6	1	3	2	2	2	4	1	1	1	476	1.15672	20
19	1	1	2	2	1	4	1	1	1	476	1.68121	20
18	1	1	2	2	1	4	1	1	1	476	0.307916	20
13	1	2	2	2	1	4	1	1	1	476	0.142977	20
13	1	3	2	2	1	4	1	1	1	476	2.17527	20
4	1	3	2	2	1	4	1	1	1	476	0.140279	20
5	1	4	2	2	1	4	1	1	1	476	0.833196	20
11	1	4	2	2	1	4	1	1	1	476	0.833196	20
14	1	4	2	2	1	4	1	1	1	476	0.372279	20
4	1	5	2	2	1	4	1	1	1	476	1.0375	20
3	1	5	2	2	1	4	1	1	1	476	0.746856	20
18	1	6	2	2	1	4	1	1	1	476	1.68121	20
12	1	1	2	2	1	4	1	1	0	476	1.15672	20
11	1	3	2	2	1	4	1	1	0	476	0.833196	20
7	1	4	2	2	1	4	1	1	0	476	2.44132	20
12	1	5	2	2	1	4	1	1	0	476	0.041814	20
18	1	7	2	2	1	4	1	1	0	476	0.307916	20
12	1	1	2	3	1	4	1	1	1	476	0.746856	20
15	1	1	2	3	1	4	1	1	1	476	1.76633	20
16	1	2	2	3	1	4	1	1	1	476	1.38419	20
12	1	2	2	3	1	4	1	1	1	476	1.38419	20
4	1	3	2	3	1	4	1	1	1	476	0.686943	20
7	1	3	2	3	1	4	1	1	1	476	0.140279	20
12	1	3	2	3	1	4	1	1	1	476	0.622182	20
4	1	3	2	3	1	4	1	1	1	476	0.753422	20
10	1	4	2	3	1	4	1	1	1	476	0.686943	20
12	1	4	2	3	1	4	1	1	1	476	0.680032	20
2	1	4	2	3	1	4	1	1	1	476	0.479334	20
18	1	5	2	3	1	4	1	1	1	476	1.12056	20
14	1	6	2	3	1	4	1	1	1	476	0.43239	20
10	1	6	2	3	1	4	1	1	1	476	1.529	20
7	1	6	2	3	1	4	1	1	1	476	0.74899	20
7	1	6	2	3	1	4	1	1	1	476	0.109256	20
5	1	6	2	3	1	4	1	1	1	476	1.06881	20
15	1	7	2	3	1	4	1	1	1	476	1.04953	20
5	1	7	2	3	1	4	1	1	1	476	0.947009	20
18	1	7	2	3	1	4	1	1	1	476	0.373428	20
7	1	1	2	3	1	4	1	1	0	476	1.07705	20
18	1	1	2	3	1	4	1	1	0	476	1.529	20
4	1	2	2	3	1	4	1	1	0	476	0.997176	20
4	1	3	2	3	1	4	1	1	0	476	0.686943	20
11	1	4	2	3	1	4	1	1	0	476	0.257628	20
7	1	4	2	3	1	4	1	1	0	476	1.07705	20
17	1	4	2	3	1	4	1	1	0	476	0.821542	20
1	1	4	2	3	1	4	1	1	0	476	0.994892	20
1	1	5	2	3	1	4	1	1	0	476	2.44132	20
7	1	5	2	3	1	4	1	1	0	476	0.994892	20
6	1	6	2	3	1	4	1	1	0	476	0.041814	20
5	1	7	2	3	1	4	1	1	0	476	1.05346	20
10	1	2	2	4	3	4	1	1	0	476	1.76633	20
14	1	4	2	4	3	4	1	1	0	476	0.412671	20
20	1	5	2	4	3	4	1	1	0	476	0.701541	20
8	1	2	2	4	2	4	1	1	1	476	0.956502	20
20	1	2	2	4	2	4	1	1	1	476	0.373428	20
8	1	3	2	4	2	4	1	1	1	476	0.58501	20
3	1	2	2	4	2	4	1	1	0	476	1.0539	20
10	1	3	2	4	2	4	1	1	0	476	1.17634	20
18	1	3	2	4	2	4	1	1	0	476	0.142977	20
20	1	4	2	4	2	4	1	1	0	476	0.373428	20
8	1	5	2	4	2	4	1	1	0	476	0.190464	20
18	1	6	2	4	2	4	1	1	0	476	0.723762	20
8	1	1	2	4	1	4	1	1	1	476	0.970913	20
18	1	1	2	4	1	4	1	1	1	476	1.29591	20
10	1	1	2	4	1	4	1	1	1	476	0.350119	20
11	1	1	2	4	1	4	1	1	1	476	0.605346	20
14	1	1	2	4	1	4	1	1	1	476	1.39618	20
7	1	1	2	4	1	4	1	1	1	476	0.373428	20
2	1	1	2	4	1	4	1	1	1	476	0.841215	20
10	1	2	2	4	1	4	1	1	1	476	0.753422	20
3	1	2	2	4	1	4	1	1	1	476	1.07705	20
7	1	2	2	4	1	4	1	1	1	476	0.318326	20
19	1	2	2	4	1	4	1	1	1	476	0.041814	20
9	1	2	2	4	1	4	1	1	1	476	0.307916	20
17	1	2	2	4	1	4	1	1	1	476	1.15672	20
[truncated: 468,329+ more rows]
